# Supplementary material for: Multi-scale characterisation of homologous recombination deficiency in breast cancer
Source: Genome Med. 2023 Nov 2;15:90. doi: 10.1186/s13073-023-01239-7 (PMC10621207; doi:10.1186/s13073-023-01239-7)
Supplement: Supplementary file 2 — Additional file 2: Supplementary Data Table S1. Mutational signature phenotype clustering of the ICGC breast cancer cohort. Table S2. HRD classification and signature phenotype assignment of the TCGA-BRCA cohort. Table S3. ANOVA analysis of hypoxia levels as a function of ER, BRCA-defect, and HRD status in the TCGA-BRCA cohort. Table S4. The 228-gene HRD signature with centroid templates for each group developed using the TCGA-BRCA training cohort. Table S5. The reduced 26-gene HRD signature with importance values calculated using a graph attention network. Table S6. HRD scores and PRISM values of PARP inhibitor sensitivity for 26 breast cancer cell lines obtained from the Cancer Cell Line Encyclopaedia. [file 13073_2023_1239_MOESM2_ESM.xlsx]

## Sheet: Table S1
Table S1. Mutational signature phenotype clustering of the ICGC breast cancer cohort.
SampleID	BIC_clust	ER_status	BRCA_defect	HRDetect	CHORD	CHORD_type	Phenotype
DO1017	1	NA	NA	NA	NA	NA	SBS5_1
DO217907	1	positive	NA	0.017905	HR_proficient	none	SBS5_1
DO218168	1	positive	NA	0.636351	HR_proficient	none	SBS5_1
DO218605	1	positive	NA	0.00036397	HR_proficient	none	SBS5_1
DO220825	1	positive	NA	0.00195037	HR_proficient	none	SBS5_1
DO220827	1	positive	NA	0.00622725	HR_proficient	none	SBS5_1
DO224582	1	positive	NA	0.00018125	HR_proficient	none	SBS5_1
DO224625	1	negative	NA	0.00703142	HR_proficient	none	SBS5_1
DO224781	1	negative	NA	0.155133	HR_proficient	none	SBS5_1
DO224841	1	positive	NA	0.0283955	HR_proficient	none	SBS5_1
DO224950	1	positive	NA	0.13734	HR_proficient	none	SBS5_1
DO224955	1	positive	NA	0.00501462	HR_proficient	none	SBS5_1
DO224963	1	negative	NA	0.000211774	HR_proficient	none	SBS5_1
DO224967	1	positive	NA	0.0145176	HR_proficient	none	SBS5_1
DO225015	1	negative	NA	0.0667558	HR_proficient	none	SBS5_1
DO225025	1	positive	NA	0.0267482	HR_proficient	none	SBS5_1
DO225054	1	positive	NA	0.0186987	HR_proficient	none	SBS5_1
DO225056	1	positive	NA	0.0178523	HR_proficient	none	SBS5_1
DO225100	1	positive	NA	2.83273e-05	NA	NA	SBS5_1
DO225108	1	positive	NA	0.0065988	HR_proficient	none	SBS5_1
DO225109	1	positive	NA	0.00374799	HR_proficient	none	SBS5_1
DO225112	1	positive	NA	0.31736	HR_proficient	none	SBS5_1
DO225115	1	positive	NA	0.0048097	HR_proficient	none	SBS5_1
DO225121	1	negative	NA	0.281639	HR_proficient	none	SBS5_1
DO225147	1	positive	NA	0.00277673	HR_proficient	none	SBS5_1
DO225152	1	positive	NA	0.0003358	HR_proficient	none	SBS5_1
DO225154	1	positive	NA	0.00248696	HR_proficient	none	SBS5_1
DO225164	1	positive	NA	0.0387068	HR_proficient	none	SBS5_1
DO225166	1	positive	NA	0.00524121	HR_proficient	none	SBS5_1
DO225176	1	positive	NA	0.0117675	HR_proficient	none	SBS5_1
DO225179	1	positive	NA	0.00185331	HR_proficient	none	SBS5_1
DO225183	1	positive	NA	0.000206051	HR_proficient	none	SBS5_1
DO225188	1	positive	NA	0.10634	HR_proficient	none	SBS5_1
DO225194	1	negative	NA	0.447986	HR_proficient	none	SBS5_1
DO225213	1	positive	NA	0.946682	HR_proficient	none	SBS5_1
DO225218	1	positive	NA	0.00128396	HR_proficient	none	SBS5_1
DO225243	1	positive	NA	0.00870691	HR_proficient	none	SBS5_1
DO225246	1	positive	NA	0.000956417	HR_proficient	none	SBS5_1
DO225250	1	positive	NA	0.000112823	HR_proficient	none	SBS5_1
DO225253	1	positive	NA	0.00379751	HR_proficient	none	SBS5_1
DO225259	1	positive	NA	0.0222673	HR_proficient	none	SBS5_1
DO225281	1	negative	NA	0.00931861	HR_proficient	none	SBS5_1
DO225297	1	positive	NA	0.0225707	HR_proficient	none	SBS5_1
DO225304	1	positive	NA	0.000209622	HR_proficient	none	SBS5_1
DO225324	1	positive	NA	0.00218647	HR_proficient	none	SBS5_1
DO225327	1	positive	NA	0.00607513	HR_proficient	none	SBS5_1
DO225329	1	positive	NA	0.00473525	HR_proficient	none	SBS5_1
DO225333	1	negative	NA	0.000197639	HR_proficient	none	SBS5_1
DO225356	1	negative	NA	0.374783	HR_proficient	none	SBS5_1
DO225358	1	positive	NA	0.0095953	HR_proficient	none	SBS5_1
DO225364	1	positive	NA	0.000699009	HR_proficient	none	SBS5_1
DO225386	1	negative	NA	0.00400011	HR_proficient	none	SBS5_1
DO52544	1	NA	NA	NA	NA	NA	SBS5_1
DO52558	1	NA	NA	NA	NA	NA	SBS5_1
DO52561	1	NA	NA	NA	NA	NA	SBS5_1
DO1001	2	NA	NA	NA	NA	NA	HRD_ID8
DO1003	2	NA	NA	NA	NA	NA	HRD_ID8
DO1005	2	NA	NA	NA	NA	NA	HRD_ID8
DO1006	2	NA	NA	NA	NA	NA	HRD_ID8
DO224654	2	negative	NA	0.999993	HR_deficient	BRCA1_type	HRD_ID8
DO224793	2	negative	BRCA1	0.999989	HR_deficient	BRCA1_type	HRD_ID8
DO224869	2	negative	BRCA1	0.999512	HR_deficient	BRCA1_type	HRD_ID8
DO224876	2	negative	BRCA1	0.99985	HR_deficient	BRCA1_type	HRD_ID8
DO224938	2	negative	BRCA1	0.999927	HR_deficient	BRCA1_type	HRD_ID8
DO224973	2	negative	NA	0.999986	HR_deficient	BRCA1_type	HRD_ID8
DO225002	2	negative	BRCA1	0.999799	HR_deficient	BRCA1_type	HRD_ID8
DO225048	2	negative	NA	0.99997	HR_deficient	BRCA1_type	HRD_ID8
DO225072	2	negative	NA	0.999711	HR_deficient	BRCA1_type	HRD_ID8
DO225079	2	negative	BRCA1	0.999977	HR_deficient	BRCA1_type	HRD_ID8
DO225163	2	positive	BRCA1	0.99967	HR_deficient	BRCA1_type	HRD_ID8
DO225192	2	negative	BRCA1	0.999988	HR_deficient	BRCA1_type	HRD_ID8
DO225193	2	negative	BRCA1	0.999623	HR_deficient	BRCA1_type	HRD_ID8
DO225318	2	negative	BRCA1	0.999931	HR_deficient	BRCA1_type	HRD_ID8
DO225339	2	negative	NA	0.999871	HR_deficient	BRCA1_type	HRD_ID8
DO225361	2	negative	BRCA1	0.999698	HR_deficient	BRCA1_type	HRD_ID8
DO225398	2	negative	BRCA1	0.999979	HR_deficient	BRCA1_type	HRD_ID8
DO52550	2	NA	NA	NA	NA	NA	HRD_ID8
DO52551	2	NA	NA	NA	NA	NA	HRD_ID8
DO52552	2	NA	NA	NA	NA	NA	HRD_ID8
DO52554	2	NA	NA	NA	NA	NA	HRD_ID8
DO52555	2	NA	NA	NA	NA	NA	HRD_ID8
DO1002	3	NA	NA	NA	NA	NA	HRD_ID6high
DO1004	3	NA	NA	NA	NA	NA	HRD_ID6high
DO1011	3	NA	NA	NA	NA	NA	HRD_ID6high
DO1012	3	NA	NA	NA	NA	NA	HRD_ID6high
DO1020	3	NA	NA	NA	NA	NA	HRD_ID6high
DO218150	3	positive	BRCA2	0.993665	HR_deficient	BRCA2_type	HRD_ID6high
DO218212	3	positive	BRCA2	0.971054	HR_deficient	BRCA2_type	HRD_ID6high
DO218269	3	positive	BRCA2	0.985162	HR_deficient	BRCA2_type	HRD_ID6high
DO218333	3	positive	BRCA2	0.998718	HR_deficient	BRCA2_type	HRD_ID6high
DO218419	3	positive	BRCA2	0.998552	HR_deficient	BRCA2_type	HRD_ID6high
DO218656	3	positive	NA	0.998515	HR_deficient	BRCA2_type	HRD_ID6high
DO218684	3	NA	NA	NA	NA	NA	HRD_ID6high
DO218709	3	positive	BRCA2	0.077313	HR_deficient	BRCA2_type	HRD_ID6high
DO220826	3	positive	BRCA2	0.985622	HR_deficient	BRCA2_type	HRD_ID6high
DO224553	3	positive	BRCA2	0.999802	HR_deficient	BRCA2_type	HRD_ID6high
DO224600	3	positive	BRCA2	0.99898	HR_deficient	BRCA2_type	HRD_ID6high
DO224602	3	positive	BRCA2	0.998443	HR_deficient	BRCA2_type	HRD_ID6high
DO224680	3	positive	BRCA2	0.717498	HR_deficient	BRCA2_type	HRD_ID6high
DO224697	3	positive	BRCA2	0.945873	HR_deficient	BRCA2_type	HRD_ID6high
DO224700	3	positive	BRCA2	0.999644	HR_deficient	BRCA2_type	HRD_ID6high
DO224704	3	negative	BRCA2	0.999327	HR_deficient	BRCA2_type	HRD_ID6high
DO224713	3	positive	BRCA2	0.888737	HR_deficient	BRCA2_type	HRD_ID6high
DO224717	3	positive	BRCA2	0.990825	HR_deficient	BRCA2_type	HRD_ID6high
DO224818	3	positive	BRCA2	0.904824	HR_deficient	BRCA2_type	HRD_ID6high
DO224987	3	positive	BRCA2	0.989535	HR_deficient	BRCA2_type	HRD_ID6high
DO225013	3	negative	NA	0.999399	HR_deficient	BRCA2_type	HRD_ID6high
DO225017	3	negative	BRCA2	0.996693	HR_deficient	BRCA2_type	HRD_ID6high
DO225083	3	negative	NA	0.999543	HR_deficient	BRCA1_type	HRD_ID6high
DO225249	3	positive	BRCA1	0.998085	HR_deficient	BRCA2_type	HRD_ID6high
DO225299	3	positive	BRCA2	0.970214	HR_deficient	BRCA2_type	HRD_ID6high
DO225331	3	positive	BRCA2	0.994436	HR_deficient	BRCA2_type	HRD_ID6high
DO225363	3	negative	NA	0.996898	HR_deficient	BRCA2_type	HRD_ID6high
DO225368	3	positive	NA	0.998617	HR_deficient	BRCA2_type	HRD_ID6high
DO52543	3	NA	NA	NA	NA	NA	HRD_ID6high
DO52557	3	NA	NA	NA	NA	NA	HRD_ID6high
DO218669	4	positive	BRCA1	0.968219	HR_deficient	BRCA1_type	HRD_APOBEC
DO220823	4	positive	NA	0.99981	HR_deficient	BRCA1_type	HRD_APOBEC
DO224569	4	negative	BRCA1	0.999714	HR_deficient	BRCA1_type	HRD_APOBEC
DO224892	4	negative	NA	0.998504	HR_deficient	BRCA1_type	HRD_APOBEC
DO224905	4	NA	NA	NA	HR_deficient	BRCA1_type	HRD_APOBEC
DO225195	4	negative	BRCA1	0.999961	HR_deficient	BRCA1_type	HRD_APOBEC
DO52553	4	NA	NA	NA	NA	NA	HRD_APOBEC
DO1009	5	NA	NA	NA	NA	NA	SBS5_SBS18
DO217934	5	NA	NA	NA	NA	NA	SBS5_SBS18
DO224588	5	positive	NA	0.131264	HR_proficient	none	SBS5_SBS18
DO224634	5	negative	NA	0.00987813	HR_proficient	none	SBS5_SBS18
DO224640	5	negative	NA	0.0156206	HR_proficient	none	SBS5_SBS18
DO224741	5	negative	NA	0.036475	HR_proficient	none	SBS5_SBS18
DO224839	5	negative	NA	0.0988546	HR_proficient	none	SBS5_SBS18
DO224925	5	positive	NA	0.00208049	HR_proficient	none	SBS5_SBS18
DO224965	5	positive	NA	0.00894967	HR_proficient	none	SBS5_SBS18
DO224975	5	positive	NA	0.000390142	HR_proficient	none	SBS5_SBS18
DO225049	5	positive	NA	0.00108733	HR_proficient	none	SBS5_SBS18
DO225123	5	positive	NA	0.000732531	HR_proficient	none	SBS5_SBS18
DO225150	5	positive	NA	0.000319749	HR_proficient	none	SBS5_SBS18
DO225162	5	positive	NA	0.000490694	HR_proficient	none	SBS5_SBS18
DO225170	5	negative	NA	0.00127612	HR_proficient	none	SBS5_SBS18
DO225175	5	positive	NA	0.00413682	HR_proficient	none	SBS5_SBS18
DO225217	5	positive	NA	0.0386968	HR_proficient	none	SBS5_SBS18
DO225224	5	negative	NA	0.0430928	HR_proficient	none	SBS5_SBS18
DO225244	5	positive	NA	0.00714272	HR_proficient	none	SBS5_SBS18
DO225261	5	positive	NA	0.0100836	HR_proficient	none	SBS5_SBS18
DO225263	5	positive	NA	0.000356721	HR_proficient	none	SBS5_SBS18
DO225273	5	positive	NA	0.000266471	HR_proficient	none	SBS5_SBS18
DO225274	5	positive	NA	0.00128599	HR_proficient	none	SBS5_SBS18
DO225294	5	positive	NA	0.00595448	HR_proficient	none	SBS5_SBS18
DO225305	5	positive	NA	0.00125851	HR_proficient	none	SBS5_SBS18
DO225369	5	positive	NA	0.00299028	HR_proficient	none	SBS5_SBS18
DO52538	5	NA	NA	NA	NA	NA	SBS5_SBS18
DO52542	5	NA	NA	NA	NA	NA	SBS5_SBS18
DO52549	5	NA	NA	NA	NA	NA	SBS5_SBS18
DO52560	5	NA	NA	NA	NA	NA	SBS5_SBS18
DO52562	5	NA	NA	NA	NA	NA	SBS5_SBS18
DO1008	6	NA	NA	NA	NA	NA	SBS5_2
DO1010	6	NA	NA	NA	NA	NA	SBS5_2
DO1013	6	NA	NA	NA	NA	NA	SBS5_2
DO1015	6	NA	NA	NA	NA	NA	SBS5_2
DO1018	6	NA	NA	NA	NA	NA	SBS5_2
DO217887	6	NA	NA	NA	NA	NA	SBS5_2
DO218121	6	positive	NA	2.73894e-05	NA	NA	SBS5_2
DO218428	6	positive	NA	0.0102926	HR_proficient	none	SBS5_2
DO218560	6	positive	NA	0.000230426	HR_proficient	none	SBS5_2
DO218651	6	positive	NA	0.0039118	HR_proficient	none	SBS5_2
DO218742	6	positive	NA	0.00353099	HR_proficient	none	SBS5_2
DO224585	6	positive	NA	0.380854	HR_proficient	none	SBS5_2
DO224590	6	positive	NA	0.0102511	HR_proficient	none	SBS5_2
DO224598	6	negative	NA	0.0795114	HR_proficient	none	SBS5_2
DO224614	6	positive	NA	0.00194948	HR_proficient	none	SBS5_2
DO224650	6	negative	NA	0.0108613	HR_proficient	none	SBS5_2
DO224737	6	positive	NA	0.00262151	HR_proficient	none	SBS5_2
DO224828	6	NA	NA	NA	NA	NA	SBS5_2
DO224833	6	positive	NA	0.0212865	HR_proficient	none	SBS5_2
DO224911	6	negative	NA	0.00314683	HR_proficient	none	SBS5_2
DO224928	6	positive	NA	0.00340523	cannot_be_determined	cannot_be_determined	SBS5_2
DO224959	6	positive	NA	0.0146481	HR_proficient	none	SBS5_2
DO224977	6	negative	NA	0.00139745	HR_proficient	none	SBS5_2
DO225007	6	positive	NA	0.000137927	HR_proficient	none	SBS5_2
DO225096	6	positive	NA	0.00845287	HR_proficient	none	SBS5_2
DO225114	6	positive	NA	0.000120765	HR_proficient	none	SBS5_2
DO225118	6	positive	NA	0.0052435	HR_proficient	none	SBS5_2
DO225125	6	positive	NA	4.3856e-05	NA	NA	SBS5_2
DO225133	6	positive	NA	0.0120231	HR_proficient	none	SBS5_2
DO225134	6	positive	NA	0.00295882	HR_proficient	none	SBS5_2
DO225182	6	positive	NA	0.000531426	HR_proficient	none	SBS5_2
DO225186	6	negative	NA	0.00446687	HR_proficient	none	SBS5_2
DO225214	6	negative	NA	0.00710883	HR_proficient	none	SBS5_2
DO225230	6	positive	NA	0.00476023	HR_proficient	none	SBS5_2
DO225237	6	positive	NA	0.000154246	cannot_be_determined	cannot_be_determined	SBS5_2
DO225306	6	positive	NA	0.000326727	HR_proficient	none	SBS5_2
DO225309	6	positive	NA	0.00831485	HR_proficient	none	SBS5_2
DO225326	6	positive	NA	0.00346323	HR_proficient	none	SBS5_2
DO225342	6	positive	NA	0.00699741	HR_proficient	none	SBS5_2
DO225375	6	positive	NA	0.00124742	HR_proficient	none	SBS5_2
DO225377	6	positive	NA	0.00129648	HR_proficient	none	SBS5_2
DO225379	6	negative	NA	0.00128533	HR_proficient	none	SBS5_2
DO225389	6	negative	NA	0.000920294	HR_proficient	none	SBS5_2
DO225397	6	negative	NA	0.000617019	HR_proficient	none	SBS5_2
DO217987	7	positive	NA	0.0114899	HR_proficient	none	SBS5_3
DO218279	7	positive	NA	0.048026	HR_proficient	none	SBS5_3
DO225088	7	positive	NA	0.00552774	HR_proficient	none	SBS5_3
DO225137	7	positive	NA	0.00164324	HR_proficient	none	SBS5_3
DO225155	7	positive	NA	0.00152811	HR_proficient	none	SBS5_3
DO225216	7	negative	NA	0.0090355	HR_proficient	none	SBS5_3
DO225223	7	positive	NA	0.261166	HR_proficient	none	SBS5_3
DO52548	7	NA	NA	NA	NA	NA	SBS5_3
DO1007	8	NA	NA	NA	NA	NA	SBS5_4
DO1014	8	NA	NA	NA	NA	NA	SBS5_4
DO217786	8	positive	NA	0.000691295	HR_proficient	none	SBS5_4
DO217787	8	positive	NA	8.00616e-05	HR_proficient	none	SBS5_4
DO217788	8	positive	NA	0.0136328	HR_proficient	none	SBS5_4
DO217826	8	positive	NA	0.00101226	HR_proficient	none	SBS5_4
DO217931	8	positive	NA	0.00951817	HR_proficient	none	SBS5_4
DO218060	8	NA	NA	NA	NA	NA	SBS5_4
DO218159	8	positive	NA	0.0202851	HR_proficient	none	SBS5_4
DO218167	8	positive	NA	0.000922953	HR_proficient	none	SBS5_4
DO218182	8	positive	NA	0.000399302	NA	NA	SBS5_4
DO218377	8	positive	NA	0.00192473	HR_proficient	none	SBS5_4
DO218388	8	positive	NA	0.0502882	HR_proficient	none	SBS5_4
DO218457	8	positive	NA	0.000382344	HR_proficient	none	SBS5_4
DO218478	8	positive	NA	0.00148318	HR_proficient	none	SBS5_4
DO218488	8	positive	NA	0.00484203	HR_proficient	none	SBS5_4
DO218489	8	positive	NA	0.00395535	HR_proficient	none	SBS5_4
DO218502	8	positive	NA	0.00124457	HR_proficient	none	SBS5_4
DO218553	8	positive	NA	0.000221993	HR_proficient	none	SBS5_4
DO218573	8	positive	NA	0.000765981	HR_proficient	none	SBS5_4
DO218698	8	positive	NA	0.0109463	HR_proficient	none	SBS5_4
DO218719	8	positive	NA	0.00270325	HR_proficient	none	SBS5_4
DO218736	8	NA	NA	NA	NA	NA	SBS5_4
DO218770	8	positive	NA	9.53813e-05	HR_proficient	none	SBS5_4
DO220824	8	positive	NA	0.000249004	HR_proficient	none	SBS5_4
DO224577	8	positive	NA	0.000963852	HR_proficient	none	SBS5_4
DO224643	8	positive	NA	0.00460955	HR_proficient	none	SBS5_4
DO224811	8	positive	NA	0.0146991	HR_proficient	none	SBS5_4
DO224815	8	positive	NA	0.00260015	HR_proficient	none	SBS5_4
DO224835	8	negative	NA	0.0159479	HR_proficient	none	SBS5_4
DO224874	8	negative	NA	0.00315074	HR_proficient	none	SBS5_4
DO224887	8	NA	NA	NA	NA	NA	SBS5_4
DO224930	8	positive	NA	0.000223136	HR_proficient	none	SBS5_4
DO224992	8	positive	NA	0.00058809	HR_proficient	none	SBS5_4
DO224996	8	positive	NA	0.000249839	HR_proficient	none	SBS5_4
DO224999	8	negative	NA	0.00354821	HR_proficient	none	SBS5_4
DO225035	8	positive	NA	0.00894941	HR_proficient	none	SBS5_4
DO225077	8	positive	NA	9.25296e-05	NA	NA	SBS5_4
DO225078	8	negative	NA	0.000623538	HR_proficient	none	SBS5_4
DO225080	8	positive	NA	0.000764192	HR_proficient	none	SBS5_4
DO225082	8	positive	NA	0.00215873	HR_proficient	none	SBS5_4
DO225091	8	positive	NA	0.03479	HR_proficient	none	SBS5_4
DO225092	8	positive	NA	0.00294292	HR_proficient	none	SBS5_4
DO225095	8	positive	NA	0.0019079	HR_proficient	none	SBS5_4
DO225098	8	positive	NA	0.000108623	HR_proficient	none	SBS5_4
DO225099	8	positive	NA	0.000412792	NA	NA	SBS5_4
DO225101	8	positive	NA	0.000430327	HR_proficient	none	SBS5_4
DO225102	8	positive	NA	0.00198058	HR_proficient	none	SBS5_4
DO225110	8	positive	NA	0.000219043	HR_proficient	none	SBS5_4
DO225113	8	positive	NA	0.000809858	HR_proficient	none	SBS5_4
DO225122	8	positive	NA	0.000161363	HR_proficient	none	SBS5_4
DO225126	8	positive	NA	0.00064611	HR_proficient	none	SBS5_4
DO225135	8	positive	NA	0.000342256	HR_proficient	none	SBS5_4
DO225141	8	positive	NA	0.000460882	HR_proficient	none	SBS5_4
DO225142	8	positive	NA	0.000223792	HR_proficient	none	SBS5_4
DO225143	8	positive	NA	0.000667029	HR_proficient	none	SBS5_4
DO225144	8	positive	NA	0.00504248	HR_proficient	none	SBS5_4
DO225145	8	positive	NA	0.00104479	HR_proficient	none	SBS5_4
DO225146	8	positive	NA	0.0018761	HR_proficient	none	SBS5_4
DO225148	8	positive	NA	6.75293e-05	HR_proficient	none	SBS5_4
DO225149	8	positive	NA	0.000869571	HR_proficient	none	SBS5_4
DO225153	8	positive	NA	0.0223951	HR_proficient	none	SBS5_4
DO225157	8	positive	NA	0.000188513	HR_proficient	none	SBS5_4
DO225161	8	positive	NA	0.000364231	HR_proficient	none	SBS5_4
DO225178	8	positive	NA	0.00318214	HR_proficient	none	SBS5_4
DO225184	8	positive	NA	0.000665574	HR_proficient	none	SBS5_4
DO225187	8	positive	NA	0.00415287	HR_proficient	none	SBS5_4
DO225190	8	positive	NA	0.167605	HR_proficient	none	SBS5_4
DO225202	8	positive	NA	0.00261533	HR_proficient	none	SBS5_4
DO225206	8	positive	NA	5.35032e-05	HR_proficient	none	SBS5_4
DO225210	8	positive	NA	0.000148042	NA	NA	SBS5_4
DO225212	8	negative	NA	0.00216495	HR_proficient	none	SBS5_4
DO225221	8	positive	NA	0.000216588	NA	NA	SBS5_4
DO225222	8	positive	NA	0.000259633	HR_proficient	none	SBS5_4
DO225232	8	positive	NA	0.0337514	HR_proficient	none	SBS5_4
DO225236	8	positive	NA	0.000871591	NA	NA	SBS5_4
DO225238	8	positive	NA	0.000409999	HR_proficient	none	SBS5_4
DO225240	8	positive	NA	0.000541394	HR_proficient	none	SBS5_4
DO225242	8	positive	NA	0.0014322	HR_proficient	none	SBS5_4
DO225252	8	positive	NA	0.00124947	HR_proficient	none	SBS5_4
DO225256	8	positive	NA	0.00666359	HR_proficient	none	SBS5_4
DO225257	8	positive	NA	0.00050346	HR_proficient	none	SBS5_4
DO225266	8	positive	NA	0.000468828	HR_proficient	none	SBS5_4
DO225271	8	positive	NA	8.08389e-05	HR_proficient	none	SBS5_4
DO225277	8	negative	NA	0.000229824	HR_proficient	none	SBS5_4
DO225284	8	positive	NA	0.00395085	HR_proficient	none	SBS5_4
DO225286	8	negative	NA	0.00453216	HR_proficient	none	SBS5_4
DO225287	8	positive	NA	0.000981673	HR_proficient	none	SBS5_4
DO225291	8	positive	NA	0.000236028	HR_proficient	none	SBS5_4
DO225292	8	positive	NA	0.000447252	HR_proficient	none	SBS5_4
DO225311	8	positive	NA	0.00111808	HR_proficient	none	SBS5_4
DO225313	8	positive	NA	0.000722654	HR_proficient	none	SBS5_4
DO225314	8	positive	NA	0.00126534	HR_proficient	none	SBS5_4
DO225321	8	negative	NA	0.00176742	HR_proficient	none	SBS5_4
DO225378	8	positive	NA	0.000650728	HR_proficient	none	SBS5_4
DO225380	8	positive	NA	0.000157622	HR_proficient	none	SBS5_4
DO225384	8	positive	NA	0.000566302	HR_proficient	none	SBS5_4
DO225396	8	negative	NA	0.00823612	HR_proficient	none	SBS5_4
DO52547	8	NA	NA	NA	NA	NA	SBS5_4
DO1016	9	NA	NA	NA	NA	NA	APOBEC_ID9
DO1076	9	NA	NA	NA	NA	NA	APOBEC_ID9
DO217844	9	positive	NA	8.0986e-05	HR_proficient	none	APOBEC_ID9
DO218065	9	NA	NA	NA	NA	NA	APOBEC_ID9
DO218173	9	positive	NA	1.89362e-05	HR_proficient	none	APOBEC_ID9
DO218176	9	positive	NA	0.00406617	HR_proficient	none	APOBEC_ID9
DO224618	9	negative	NA	0.000742406	HR_proficient	none	APOBEC_ID9
DO224732	9	negative	NA	0.000484227	HR_proficient	none	APOBEC_ID9
DO225046	9	positive	NA	8.40459e-05	HR_proficient	none	APOBEC_ID9
DO225116	9	positive	NA	0.00307838	HR_proficient	none	APOBEC_ID9
DO225215	9	negative	NA	0.00177559	HR_proficient	none	APOBEC_ID9
DO225366	9	negative	NA	0.018552	HR_proficient	none	APOBEC_ID9
DO225372	9	negative	NA	0.000386645	cannot_be_determined	cannot_be_determined	APOBEC_ID9
DO225391	9	negative	NA	0.000798485	HR_proficient	none	APOBEC_ID9
DO225392	9	positive	NA	0.00100489	HR_proficient	none	APOBEC_ID9
DO217939	10	positive	NA	0.00154951	HR_proficient	none	SBS5_5
DO217953	10	positive	NA	0.00197899	HR_proficient	none	SBS5_5
DO217962	10	positive	NA	0.00107655	NA	NA	SBS5_5
DO218174	10	positive	NA	5.45923e-05	HR_proficient	none	SBS5_5
DO218408	10	positive	NA	0.000407079	HR_proficient	none	SBS5_5
DO218506	10	positive	NA	0.000471499	HR_proficient	none	SBS5_5
DO218611	10	positive	NA	0.000518842	HR_proficient	none	SBS5_5
DO218827	10	positive	NA	5.67151e-05	HR_proficient	none	SBS5_5
DO218828	10	positive	NA	0.000274627	HR_proficient	none	SBS5_5
DO220822	10	positive	NA	0.00113558	HR_proficient	none	SBS5_5
DO224647	10	positive	NA	0.00216347	HR_proficient	none	SBS5_5
DO224722	10	positive	NA	0.000314258	HR_proficient	none	SBS5_5
DO224728	10	positive	NA	0.000247849	NA	NA	SBS5_5
DO224788	10	negative	NA	0.00907099	HR_proficient	none	SBS5_5
DO224805	10	negative	NA	0.00754796	HR_proficient	none	SBS5_5
DO224882	10	positive	NA	0.00211177	HR_proficient	none	SBS5_5
DO224944	10	negative	NA	0.0129075	HR_proficient	none	SBS5_5
DO224948	10	positive	NA	0.00228353	HR_proficient	none	SBS5_5
DO224990	10	positive	NA	0.00013803	HR_proficient	none	SBS5_5
DO225034	10	positive	NA	0.00152287	HR_proficient	none	SBS5_5
DO225063	10	positive	NA	0.000640615	HR_proficient	none	SBS5_5
DO225097	10	positive	NA	0.000129396	HR_proficient	none	SBS5_5
DO225111	10	positive	NA	0.000317133	HR_proficient	none	SBS5_5
DO225138	10	positive	NA	0.00105677	HR_proficient	none	SBS5_5
DO225139	10	positive	NA	0.00516465	HR_proficient	none	SBS5_5
DO225156	10	positive	NA	0.000839538	HR_proficient	none	SBS5_5
DO225158	10	positive	NA	0.00993302	HR_proficient	none	SBS5_5
DO225181	10	positive	NA	0.00531294	HR_proficient	none	SBS5_5
DO225189	10	positive	NA	0.00226357	HR_proficient	none	SBS5_5
DO225191	10	positive	NA	0.00727447	HR_proficient	none	SBS5_5
DO225196	10	positive	NA	0.00115468	HR_proficient	none	SBS5_5
DO225203	10	positive	NA	0.000160264	NA	NA	SBS5_5
DO225208	10	positive	NA	0.00129642	HR_proficient	none	SBS5_5
DO225229	10	positive	NA	0.00121556	HR_proficient	none	SBS5_5
DO225234	10	positive	NA	0.00104029	HR_proficient	none	SBS5_5
DO225254	10	positive	NA	6.52415e-05	HR_proficient	none	SBS5_5
DO225260	10	positive	NA	3.76195e-05	HR_proficient	none	SBS5_5
DO225267	10	positive	NA	0.00216135	HR_proficient	none	SBS5_5
DO225269	10	positive	NA	0.00191321	HR_proficient	none	SBS5_5
DO225275	10	positive	NA	0.000608363	HR_proficient	none	SBS5_5
DO225285	10	positive	NA	0.00829657	HR_proficient	none	SBS5_5
DO225289	10	positive	NA	8.28384e-05	HR_proficient	none	SBS5_5
DO225317	10	positive	NA	0.00253535	HR_proficient	none	SBS5_5
DO225373	10	negative	NA	0.00474029	HR_proficient	none	SBS5_5
DO225387	10	negative	NA	0.0214624	HR_proficient	none	SBS5_5
DO225394	10	negative	NA	0.00213346	HR_proficient	none	SBS5_5
DO52545	10	NA	NA	NA	NA	NA	SBS5_5
DO224573	11	negative	BRCA1	0.999158	HR_deficient	BRCA1_type	HRD_SBS8
DO224593	11	negative	BRCA1	0.986631	HR_proficient	none	HRD_SBS8
DO224662	11	negative	NA	0.554829	HR_proficient	none	HRD_SBS8
DO224763	11	negative	NA	0.999805	HR_deficient	BRCA1_type	HRD_SBS8
DO224852	11	negative	BRCA1	0.96094	HR_proficient	none	HRD_SBS8
DO224904	11	negative	NA	0.736747	NA	NA	HRD_SBS8
DO224971	11	negative	NA	0.99515	HR_deficient	BRCA1_type	HRD_SBS8
DO224982	11	negative	NA	0.996078	HR_proficient	none	HRD_SBS8
DO225012	11	negative	BRCA2	0.997508	HR_deficient	BRCA1_type	HRD_SBS8
DO225105	11	negative	BRCA1	0.992116	HR_deficient	BRCA1_type	HRD_SBS8
DO225106	11	negative	NA	0.999325	HR_deficient	BRCA1_type	HRD_SBS8
DO225107	11	negative	BRCA1	0.743665	HR_proficient	none	HRD_SBS8
DO225322	11	negative	NA	0.97463	HR_proficient	none	HRD_SBS8
DO225325	11	negative	NA	0.971912	HR_deficient	BRCA2_type	HRD_SBS8
DO225330	11	negative	NA	0.996301	HR_proficient	none	HRD_SBS8
DO225336	11	negative	NA	0.999327	HR_deficient	BRCA1_type	HRD_SBS8
DO225340	11	negative	NA	0.998278	HR_deficient	BRCA1_type	HRD_SBS8
DO225345	11	negative	BRCA1	0.99402	HR_deficient	BRCA1_type	HRD_SBS8
DO225348	11	negative	BRCA1	0.778753	HR_proficient	none	HRD_SBS8
DO225357	11	negative	NA	0.997794	HR_proficient	none	HRD_SBS8
DO225359	11	negative	NA	0.0273611	cannot_be_determined	cannot_be_determined	HRD_SBS8
DO225360	11	negative	NA	0.996864	HR_proficient	none	HRD_SBS8
DO225382	11	negative	NA	0.87351	HR_proficient	none	HRD_SBS8
DO225383	11	negative	NA	0.965587	HR_proficient	none	HRD_SBS8
DO217908	12	positive	NA	0.00267731	HR_proficient	none	APOBEC_SBS2
DO218059	12	positive	NA	4.92016e-05	HR_proficient	none	APOBEC_SBS2
DO218205	12	positive	NA	0.000428095	HR_proficient	none	APOBEC_SBS2
DO218796	12	positive	NA	0.0576776	HR_proficient	none	APOBEC_SBS2
DO220821	12	NA	NA	NA	NA	NA	APOBEC_SBS2
DO224920	12	negative	NA	0.00337031	HR_proficient	none	APOBEC_SBS2
DO224934	12	positive	NA	0.0028015	HR_proficient	none	APOBEC_SBS2
DO224985	12	positive	NA	0.0103012	HR_proficient	none	APOBEC_SBS2
DO224995	12	positive	NA	0.000224431	HR_proficient	none	APOBEC_SBS2
DO225001	12	positive	NA	0.000370834	HR_proficient	none	APOBEC_SBS2
DO225019	12	positive	NA	0.00104824	HR_proficient	none	APOBEC_SBS2
DO225032	12	positive	NA	0.000660964	HR_proficient	none	APOBEC_SBS2
DO225084	12	positive	NA	0.000482858	cannot_be_determined	cannot_be_determined	APOBEC_SBS2
DO225094	12	positive	NA	0.00145769	HR_proficient	none	APOBEC_SBS2
DO225117	12	positive	NA	0.0133576	HR_proficient	none	APOBEC_SBS2
DO225199	12	positive	NA	0.000900579	HR_proficient	none	APOBEC_SBS2
DO225204	12	negative	NA	0.00559487	HR_proficient	none	APOBEC_SBS2
DO225219	12	positive	NA	0.00134434	HR_proficient	none	APOBEC_SBS2
DO225225	12	positive	NA	0.00084368	HR_proficient	none	APOBEC_SBS2
DO225245	12	positive	NA	0.00469476	HR_proficient	none	APOBEC_SBS2
DO225251	12	positive	NA	0.000267344	HR_proficient	none	APOBEC_SBS2
DO225258	12	positive	NA	0.00554874	HR_proficient	none	APOBEC_SBS2
DO225264	12	positive	NA	0.00186083	HR_proficient	none	APOBEC_SBS2
DO225300	12	positive	NA	0.000501155	HR_proficient	none	APOBEC_SBS2
DO225303	12	positive	NA	0.000283497	HR_proficient	none	APOBEC_SBS2
DO225319	12	negative	NA	0.0107212	HR_proficient	none	APOBEC_SBS2
DO225323	12	positive	NA	0.000392368	HR_proficient	none	APOBEC_SBS2
DO225338	12	negative	NA	0.0350202	HR_proficient	none	APOBEC_SBS2
DO225365	12	positive	NA	0.0296094	HR_proficient	none	APOBEC_SBS2
DO225371	12	positive	NA	0.00549314	HR_proficient	none	APOBEC_SBS2
DO224847	13	negative	NA	0.00261659	HR_proficient	none	APOBEC_SBS13
DO224968	13	negative	NA	0.0175721	HR_proficient	none	APOBEC_SBS13
DO225037	13	negative	NA	0.020361	HR_proficient	none	APOBEC_SBS13
DO225044	13	positive	NA	0.0010342	HR_proficient	none	APOBEC_SBS13
DO225136	13	positive	NA	0.000744921	HR_proficient	none	APOBEC_SBS13
DO225140	13	positive	NA	0.0322279	HR_proficient	none	APOBEC_SBS13
DO225159	13	positive	NA	0.000221565	HR_proficient	none	APOBEC_SBS13
DO225160	13	negative	NA	0.000830458	HR_proficient	none	APOBEC_SBS13
DO225185	13	positive	NA	0.0252468	HR_proficient	none	APOBEC_SBS13
DO225209	13	positive	NA	0.809454	HR_proficient	none	APOBEC_SBS13
DO225220	13	positive	NA	0.0125215	HR_proficient	none	APOBEC_SBS13
DO225233	13	positive	NA	0.000558437	HR_proficient	none	APOBEC_SBS13
DO225283	13	positive	NA	0.00797984	HR_proficient	none	APOBEC_SBS13
DO225295	13	positive	NA	3.89823e-05	HR_proficient	none	APOBEC_SBS13
DO225307	13	positive	NA	7.32128e-05	HR_proficient	none	APOBEC_SBS13
DO225312	13	positive	NA	0.00075821	HR_proficient	none	APOBEC_SBS13
DO225334	13	negative	NA	6.43309e-06	HR_proficient	none	APOBEC_SBS13
DO225354	13	negative	NA	0.0681301	HR_proficient	none	APOBEC_SBS13
DO225367	13	negative	NA	0.0694887	HR_proficient	none	APOBEC_SBS13
DO1000	14	NA	NA	NA	NA	NA	SBS5_ID5
DO217865	14	positive	NA	0.0196846	HR_proficient	none	SBS5_ID5
DO218062	14	positive	NA	0.0130433	HR_proficient	none	SBS5_ID5
DO218072	14	positive	NA	7.14169e-05	HR_proficient	none	SBS5_ID5
DO218621	14	positive	NA	0.00123033	HR_proficient	none	SBS5_ID5
DO220820	14	positive	NA	0.000246359	HR_proficient	none	SBS5_ID5
DO224560	14	positive	NA	0.000599389	HR_proficient	none	SBS5_ID5
DO224609	14	positive	NA	0.000198471	cannot_be_determined	cannot_be_determined	SBS5_ID5
DO224824	14	positive	NA	0.000266472	HR_proficient	none	SBS5_ID5
DO224978	14	negative	NA	0.00123216	cannot_be_determined	cannot_be_determined	SBS5_ID5
DO225039	14	negative	NA	0.0108945	HR_proficient	none	SBS5_ID5
DO225051	14	positive	NA	0.00116971	HR_proficient	none	SBS5_ID5
DO225074	14	positive	NA	1.63742e-05	HR_proficient	none	SBS5_ID5
DO225076	14	negative	NA	0.00851661	HR_proficient	none	SBS5_ID5
DO225085	14	positive	NA	0.000625341	HR_proficient	none	SBS5_ID5
DO225093	14	positive	NA	0.00203851	HR_proficient	none	SBS5_ID5
DO225119	14	positive	NA	0.077644	HR_proficient	none	SBS5_ID5
DO225120	14	positive	NA	0.00134239	HR_proficient	none	SBS5_ID5
DO225127	14	positive	NA	0.00165611	HR_proficient	none	SBS5_ID5
DO225129	14	positive	NA	0.00257857	HR_proficient	none	SBS5_ID5
DO225131	14	positive	NA	0.000146195	HR_proficient	none	SBS5_ID5
DO225165	14	positive	NA	0.000199389	HR_proficient	none	SBS5_ID5
DO225173	14	positive	NA	0.00022087	HR_proficient	none	SBS5_ID5
DO225177	14	negative	NA	0.00122095	HR_proficient	none	SBS5_ID5
DO225198	14	positive	NA	0.000171309	HR_proficient	none	SBS5_ID5
DO225200	14	positive	NA	5.92142e-05	HR_proficient	none	SBS5_ID5
DO225205	14	positive	NA	0.00155722	HR_proficient	none	SBS5_ID5
DO225207	14	positive	NA	0.00198645	HR_proficient	none	SBS5_ID5
DO225211	14	positive	NA	2.85552e-05	HR_proficient	none	SBS5_ID5
DO225227	14	positive	NA	0.000252855	HR_proficient	none	SBS5_ID5
DO225231	14	positive	NA	0.000765553	HR_proficient	none	SBS5_ID5
DO225235	14	positive	NA	0.000241404	HR_proficient	none	SBS5_ID5
DO225241	14	positive	NA	0.00145665	HR_proficient	none	SBS5_ID5
DO225248	14	positive	NA	0.000129925	HR_proficient	none	SBS5_ID5
DO225262	14	positive	NA	0.00125475	NA	NA	SBS5_ID5
DO225265	14	positive	NA	0.000676765	HR_proficient	none	SBS5_ID5
DO225272	14	positive	NA	0.00143707	HR_proficient	none	SBS5_ID5
DO225276	14	positive	NA	0.000113181	HR_proficient	none	SBS5_ID5
DO225279	14	negative	NA	0.000765413	HR_proficient	none	SBS5_ID5
DO225290	14	positive	NA	0.000113161	HR_proficient	none	SBS5_ID5
DO225293	14	positive	NA	0.00821647	HR_proficient	none	SBS5_ID5
DO225298	14	positive	NA	0.000740262	HR_proficient	none	SBS5_ID5
DO225301	14	positive	NA	0.000100312	HR_proficient	none	SBS5_ID5
DO225302	14	positive	NA	0.000145438	HR_proficient	none	SBS5_ID5
DO225315	14	positive	NA	0.00188256	HR_proficient	none	SBS5_ID5
DO225316	14	negative	NA	0.000347693	NA	NA	SBS5_ID5
DO225355	14	negative	NA	0.000915846	HR_proficient	none	SBS5_ID5
DO225393	14	positive	NA	0.000203676	HR_proficient	none	SBS5_ID5
DO217800	15	NA	NA	NA	NA	NA	SBS5_6
DO217952	15	NA	NA	NA	NA	NA	SBS5_6
DO218254	15	positive	NA	0.000998103	HR_proficient	none	SBS5_6
DO218347	15	positive	NA	0.000386064	HR_proficient	none	SBS5_6
DO218384	15	positive	NA	0.00369182	HR_proficient	none	SBS5_6
DO218583	15	positive	NA	0.000842459	HR_proficient	none	SBS5_6
DO218831	15	positive	NA	0.00363183	HR_proficient	none	SBS5_6
DO224798	15	positive	NA	0.00506086	HR_proficient	none	SBS5_6
DO224807	15	positive	NA	0.00636547	HR_proficient	none	SBS5_6
DO225022	15	positive	NA	0.00045483	HR_proficient	none	SBS5_6
DO225058	15	positive	NA	0.000127384	HR_proficient	none	SBS5_6
DO225059	15	positive	NA	0.00259354	HR_proficient	none	SBS5_6
DO225061	15	positive	NA	0.00116064	HR_proficient	none	SBS5_6
DO225087	15	positive	NA	0.000155306	NA	NA	SBS5_6
DO225124	15	positive	NA	0.000158033	HR_proficient	none	SBS5_6
DO225128	15	positive	NA	0.000121813	HR_proficient	none	SBS5_6
DO225151	15	positive	NA	0.000119862	HR_proficient	none	SBS5_6
DO225197	15	positive	NA	0.000163126	NA	NA	SBS5_6
DO225247	15	positive	NA	3.0981e-05	HR_proficient	none	SBS5_6
DO225268	15	positive	NA	0.00369037	HR_proficient	none	SBS5_6
DO225270	15	positive	NA	0.00367168	HR_proficient	none	SBS5_6
DO225282	15	negative	NA	0.0523891	HR_proficient	none	SBS5_6
DO225288	15	positive	NA	0.025213	HR_proficient	none	SBS5_6
DO225308	15	positive	NA	0.00100988	HR_proficient	none	SBS5_6
DO225310	15	positive	NA	0.00155271	HR_proficient	none	SBS5_6
DO225362	15	negative	NA	6.29799e-05	HR_proficient	none	SBS5_6
DO225374	15	negative	NA	0.00128851	HR_proficient	none	SBS5_6
DO52546	15	NA	NA	NA	NA	NA	SBS5_6
DO218404	16	positive	NA	0.0803198	HR_proficient	none	HRD_ID9
DO224547	16	negative	BRCA1	0.997907	HR_deficient	BRCA1_type	HRD_ID9
DO224557	16	negative	BRCA1	0.971895	HR_deficient	BRCA1_type	HRD_ID9
DO224565	16	positive	BRCA2	0.969513	HR_deficient	BRCA2_type	HRD_ID9
DO224606	16	negative	NA	0.708261	HR_proficient	none	HRD_ID9
DO224684	16	negative	BRCA2	0.88915	HR_deficient	BRCA2_type	HRD_ID9
DO224687	16	negative	NA	0.944441	HR_proficient	none	HRD_ID9
DO224746	16	negative	NA	0.981973	HR_deficient	BRCA1_type	HRD_ID9
DO224751	16	negative	BRCA1	0.996481	HR_deficient	BRCA1_type	HRD_ID9
DO224851	16	negative	BRCA1	0.989107	HR_proficient	none	HRD_ID9
DO224855	16	negative	NA	0.993503	HR_deficient	BRCA1_type	HRD_ID9
DO224860	16	negative	BRCA1	0.948595	HR_proficient	none	HRD_ID9
DO224879	16	negative	NA	0.0837042	HR_proficient	none	HRD_ID9
DO224914	16	negative	NA	0.0946798	HR_proficient	none	HRD_ID9
DO224942	16	negative	BRCA2	0.972293	HR_deficient	BRCA2_type	HRD_ID9
DO225004	16	NA	NA	NA	NA	NA	HRD_ID9
DO225009	16	negative	NA	0.358975	HR_proficient	none	HRD_ID9
DO225023	16	positive	BRCA1	0.999235	HR_deficient	BRCA1_type	HRD_ID9
DO225042	16	negative	BRCA1	0.998376	HR_deficient	BRCA1_type	HRD_ID9
DO225065	16	negative	NA	0.996416	HR_deficient	BRCA1_type	HRD_ID9
DO225089	16	negative	NA	0.992818	HR_proficient	none	HRD_ID9
DO225090	16	negative	BRCA1	0.984623	HR_proficient	none	HRD_ID9
DO225132	16	positive	NA	0.0205043	HR_proficient	none	HRD_ID9
DO225167	16	negative	BRCA1	0.996082	HR_proficient	none	HRD_ID9
DO225168	16	positive	BRCA1	0.845486	HR_proficient	none	HRD_ID9
DO225172	16	negative	BRCA1	0.86798	HR_proficient	none	HRD_ID9
DO225201	16	negative	BRCA1	0.885678	HR_proficient	none	HRD_ID9
DO225239	16	positive	NA	0.00521447	HR_proficient	none	HRD_ID9
DO225255	16	positive	NA	0.000844197	HR_proficient	none	HRD_ID9
DO225278	16	negative	NA	0.9994	HR_deficient	BRCA1_type	HRD_ID9
DO225280	16	negative	NA	0.999212	HR_deficient	BRCA1_type	HRD_ID9
DO225320	16	negative	BRCA2	0.915681	HR_deficient	BRCA2_type	HRD_ID9
DO225328	16	negative	NA	0.999523	HR_deficient	BRCA1_type	HRD_ID9
DO225343	16	negative	BRCA1	0.998528	HR_deficient	BRCA1_type	HRD_ID9
DO225351	16	negative	BRCA2	0.898674	HR_deficient	BRCA2_type	HRD_ID9
DO225376	16	negative	NA	0.00777149	HR_proficient	none	HRD_ID9
DO225381	16	negative	NA	0.869248	HR_proficient	none	HRD_ID9
DO52556	16	NA	NA	NA	NA	NA	HRD_ID9
DO224670	17	negative	NA	0.331577	HR_proficient	none	HRD_ID4
DO225070	17	negative	NA	0.388984	HR_proficient	none	HRD_ID4
DO225104	17	negative	NA	0.353473	HR_proficient	none	HRD_ID4
DO225226	17	positive	NA	0.0148048	HR_proficient	none	HRD_ID4
DO225341	17	negative	NA	0.00180788	cannot_be_determined	cannot_be_determined	HRD_ID4
DO225350	17	negative	NA	0.0141767	HR_proficient	none	HRD_ID4
DO225370	17	negative	NA	0.60327	HR_proficient	none	HRD_ID4
DO52540	17	NA	NA	NA	NA	NA	HRD_ID4
DO224667	18	NA	NA	NA	NA	NA	HRD_ID6mid
DO224693	18	positive	BRCA2	0.99616	HR_deficient	BRCA2_type	HRD_ID6mid
DO224709	18	negative	BRCA2	0.999974	HR_deficient	BRCA1_type	HRD_ID6mid
DO224730	18	negative	NA	0.988885	HR_deficient	BRCA2_type	HRD_ID6mid
DO224755	18	negative	NA	0.999898	HR_deficient	BRCA1_type	HRD_ID6mid
DO224765	18	negative	BRCA1	0.999461	HR_deficient	BRCA1_type	HRD_ID6mid
DO224802	18	negative	BRCA1	0.99995	HR_deficient	BRCA1_type	HRD_ID6mid
DO224885	18	negative	BRCA1	0.999775	HR_deficient	BRCA1_type	HRD_ID6mid
DO224957	18	negative	NA	0.999823	HR_deficient	BRCA1_type	HRD_ID6mid
DO224961	18	negative	BRCA1	0.999949	HR_deficient	BRCA1_type	HRD_ID6mid
DO224980	18	negative	NA	0.999938	HR_deficient	BRCA1_type	HRD_ID6mid
DO224989	18	negative	BRCA1	0.999906	HR_deficient	BRCA1_type	HRD_ID6mid
DO225030	18	negative	BRCA2	0.998358	HR_deficient	BRCA2_type	HRD_ID6mid
DO225081	18	negative	BRCA1	0.999714	HR_deficient	BRCA1_type	HRD_ID6mid
DO225169	18	negative	BRCA1	0.999966	HR_deficient	BRCA1_type	HRD_ID6mid
DO225228	18	negative	BRCA1	0.999465	HR_deficient	BRCA1_type	HRD_ID6mid
DO225335	18	negative	BRCA1	0.999819	HR_deficient	BRCA1_type	HRD_ID6mid
DO225344	18	negative	NA	0.99991	HR_deficient	BRCA1_type	HRD_ID6mid
DO225347	18	negative	NA	0.999616	HR_deficient	BRCA1_type	HRD_ID6mid
DO225352	18	negative	NA	0.998904	HR_deficient	BRCA2_type	HRD_ID6mid
DO52559	18	NA	NA	NA	NA	NA	HRD_ID6mid
DO224768	19	positive	NA	1.17027e-05	cannot_be_determined	cannot_be_determined	MMRD
DO224865	19	negative	NA	0.000503368	cannot_be_determined	cannot_be_determined	MMRD
DO225086	19	negative	NA	5.60067e-05	HR_proficient	none	MMRD
DO225130	19	positive	NA	0.000102489	HR_proficient	none	MMRD
DO225337	19	negative	NA	1.53698e-05	cannot_be_determined	cannot_be_determined	MMRD
DO225346	19	negative	NA	1.23723e-05	cannot_be_determined	cannot_be_determined	MMRD
DO225349	19	negative	NA	9.05093e-06	cannot_be_determined	cannot_be_determined	MMRD
DO225353	19	positive	NA	5.77916e-06	HR_proficient	none	MMRD
DO225388	19	positive	NA	0.000212354	HR_proficient	none	MMRD
DO220828	20	positive	NA	0.000544653	HR_proficient	none	SBS5_SBS39
DO224658	20	negative	NA	0.501121	HR_proficient	none	SBS5_SBS39
DO224676	20	NA	NA	NA	NA	NA	SBS5_SBS39
DO224844	20	negative	NA	0.488409	HR_proficient	none	SBS5_SBS39
DO224895	20	negative	NA	0.0410788	HR_proficient	none	SBS5_SBS39
DO224897	20	negative	NA	0.351673	HR_proficient	none	SBS5_SBS39
DO224900	20	NA	NA	NA	HR_proficient	none	SBS5_SBS39
DO224910	20	negative	NA	0.107537	HR_proficient	none	SBS5_SBS39
DO224917	20	negative	NA	0.00047294	HR_proficient	none	SBS5_SBS39
DO225005	20	NA	NA	NA	NA	NA	SBS5_SBS39
DO225028	20	negative	NA	0.901301	HR_proficient	none	SBS5_SBS39
DO225067	20	negative	NA	0.665332	HR_proficient	none	SBS5_SBS39
DO225103	20	negative	NA	0.0581238	HR_proficient	none	SBS5_SBS39
DO225171	20	positive	NA	0.0126613	HR_proficient	none	SBS5_SBS39
DO225174	20	negative	NA	0.278744	cannot_be_determined	cannot_be_determined	SBS5_SBS39
DO225296	20	positive	NA	0.121425	HR_proficient	none	SBS5_SBS39
DO225332	20	negative	NA	0.193391	HR_proficient	none	SBS5_SBS39
DO225385	20	negative	NA	0.290849	HR_proficient	none	SBS5_SBS39
DO225390	20	negative	NA	0.172234	HR_proficient	none	SBS5_SBS39
DO52539	20	NA	NA	NA	NA	NA	SBS5_SBS39

## Sheet: Table S2
Table S2. HRD classification and signature phenotype assignment of TCGA-BRCA cohort
Patient	Phenotype_Assigned	HRD	HRD_prob	BRCA_status	ER_status	BRCA_subtype
TCGA-3C-AAAU	SBS5_4	HR-proficient	5.81485e-05	NA	Positive	ER+
TCGA-3C-AALI	APOBEC_ID9	HR-proficient	1.77865e-51	NA	Positive	ER+HER2+
TCGA-3C-AALJ	SBS5_4	HR-proficient	1.74962e-05	NA	Positive	ER+
TCGA-3C-AALK	SBS5_5	HR-proficient	3.56724e-07	NA	Positive	ER+HER2+
TCGA-4H-AAAK	SBS5_6	HR-proficient	5.33798e-05	NA	Positive	ER+
TCGA-5L-AAT0	APOBEC_ID9	HR-proficient	4.26593e-23	NA	Positive	ER+
TCGA-5L-AAT1	APOBEC_ID9	HR-proficient	7.40605e-217	NA	Positive	ER+
TCGA-5T-A9QA	SBS5_SBS18	HR-proficient	1.41121e-08	NA	Positive	ER+
TCGA-A1-A0SB	SBS5_4	HR-proficient	0.000192438	none	Positive	ER+
TCGA-A1-A0SD	SBS5_6	HR-proficient	1.61266e-06	none	Positive	ER+
TCGA-A1-A0SE	SBS5_4	HR-proficient	0.000808261	none	Positive	ER+
TCGA-A1-A0SF	APOBEC_SBS2	HR-proficient	1.04933e-07	none	Positive	ER+
TCGA-A1-A0SG	SBS5_4	HR-proficient	5.29798e-05	none	Positive	ER+
TCGA-A1-A0SH	APOBEC_SBS13	HR-proficient	0.346828	BRCA1	Negative	NA
TCGA-A1-A0SI	APOBEC_ID9	HR-proficient	8.8951e-27	none	Positive	ER+
TCGA-A1-A0SJ	SBS5_4	HR-proficient	0.00834855	none	Positive	ER+
TCGA-A1-A0SK	SBS5_6	HR-proficient	0.000661509	none	Negative	TNBC
TCGA-A1-A0SM	SBS5_6	HR-proficient	7.3141e-05	none	Positive	ER+HER2+
TCGA-A1-A0SN	SBS5_2	HR-proficient	1.92458e-05	none	Positive	ER+HER2+
TCGA-A1-A0SO	HRD_ID8	HRD	1	none	Negative	NA
TCGA-A1-A0SP	SBS5_4	HR-proficient	5.70751e-06	none	Negative	TNBC
TCGA-A1-A0SQ	SBS5_6	HR-proficient	9.58946e-08	none	Positive	NA
TCGA-A2-A04N	SBS5_6	HR-proficient	5.11542e-06	none	Positive	ER+
TCGA-A2-A04P	HRD_ID8	HRD	1	NA	NA	NA
TCGA-A2-A04Q	SBS5_1	HR-proficient	0.0020891	none	Negative	NA
TCGA-A2-A04R	HRD_ID6high	HRD	0.988201	none	Positive	ER+
TCGA-A2-A04T	HRD_ID8	HRD	0.999999	BRCA1	Negative	NA
TCGA-A2-A04U	SBS5_SBS39	HR-proficient	0.284101	none	Negative	TNBC
TCGA-A2-A04V	SBS5_6	HR-proficient	0.000110291	none	Positive	ER+
TCGA-A2-A04W	APOBEC_ID9	HR-proficient	2.81304e-10	none	Negative	HER2+
TCGA-A2-A04X	APOBEC_SBS2	HR-proficient	0.0181758	none	Positive	ER+HER2+
TCGA-A2-A04Y	SBS5_4	HR-proficient	0.00632974	none	Positive	ER+
TCGA-A2-A0CL	APOBEC_ID9	HR-proficient	4.97343e-12	none	Positive	ER+
TCGA-A2-A0CM	APOBEC_SBS2	HR-proficient	0.0755527	none	Negative	TNBC
TCGA-A2-A0CP	SBS5_4	HR-proficient	2.23002e-05	none	Positive	ER+
TCGA-A2-A0CQ	SBS5_4	HR-proficient	0.000549632	none	Positive	ER+
TCGA-A2-A0CR	APOBEC_ID9	HR-proficient	5.88695e-12	none	Positive	ER+
TCGA-A2-A0CS	SBS5_6	HR-proficient	4.7779e-08	none	Positive	ER+
TCGA-A2-A0CT	SBS5_2	HR-proficient	4.23924e-14	none	Positive	ER+
TCGA-A2-A0CU	SBS5_4	HR-proficient	0.00138578	none	Positive	ER+
TCGA-A2-A0CV	SBS5_6	HR-proficient	3.48414e-05	none	Positive	ER+
TCGA-A2-A0CW	SBS5_2	HR-proficient	0.000520044	none	Positive	ER+
TCGA-A2-A0CX	APOBEC_ID9	HR-proficient	4.2802e-36	none	Positive	ER+HER2+
TCGA-A2-A0D0	HRD_ID6mid	HRD	0.902881	none	Negative	TNBC
TCGA-A2-A0D1	SBS5_2	HR-proficient	7.57831e-06	none	Negative	HER2+
TCGA-A2-A0D2	HRD_ID8	HRD	0.999993	BRCA1	Negative	TNBC
TCGA-A2-A0D3	SBS5_6	HR-proficient	5.06669e-06	none	Positive	ER+
TCGA-A2-A0D4	SBS5_4	HR-proficient	0.0685919	none	Positive	ER+
TCGA-A2-A0EM	SBS5_4	HR-proficient	0.000250624	none	Positive	ER+
TCGA-A2-A0EN	SBS5_6	HR-proficient	1.64546e-06	none	Positive	ER+
TCGA-A2-A0EO	SBS5_4	HR-proficient	0.00130333	none	Positive	ER+
TCGA-A2-A0EP	SBS5_2	HR-proficient	0.242513	none	Positive	ER+
TCGA-A2-A0EQ	APOBEC_SBS13	HR-proficient	2.39707e-10	none	Negative	HER2+
TCGA-A2-A0ER	SBS5_6	HR-proficient	7.09691e-05	none	Positive	ER+
TCGA-A2-A0ES	SBS5_4	HR-proficient	0.0138311	none	Positive	ER+
TCGA-A2-A0ET	SBS5_6	HR-proficient	8.80473e-08	none	Positive	ER+
TCGA-A2-A0EU	SBS5_6	HR-proficient	1.26252e-09	none	Positive	ER+
TCGA-A2-A0EV	SBS5_4	HR-proficient	5.03179e-07	none	Positive	ER+
TCGA-A2-A0EW	SBS5_4	HR-proficient	0.0969701	none	Positive	ER+
TCGA-A2-A0EX	SBS5_4	HR-proficient	0.0007322	none	Positive	ER+
TCGA-A2-A0EY	APOBEC_SBS2	HR-proficient	3.82371e-18	none	Positive	ER+HER2+
TCGA-A2-A0ST	SBS5_2	HR-proficient	0.020121	none	Negative	NA
TCGA-A2-A0SU	SBS5_4	HR-proficient	0.322871	BRCA2	Positive	ER+
TCGA-A2-A0SV	SBS5_6	HR-proficient	5.91328e-06	none	Positive	ER+
TCGA-A2-A0SW	SBS5_4	HR-proficient	0.003451	none	Positive	ER+
TCGA-A2-A0SX	SBS5_4	HR-proficient	0.0041627	none	Negative	TNBC
TCGA-A2-A0SY	APOBEC_ID9	HR-proficient	8.68434e-09	none	Positive	ER+
TCGA-A2-A0T0	HRD_ID8	HRD	1	BRCA2	Negative	TNBC
TCGA-A2-A0T1	SBS5_4	HR-proficient	5.69171e-05	none	Negative	HER2+
TCGA-A2-A0T2	SBS5_4	HR-proficient	0.000316715	none	Negative	TNBC
TCGA-A2-A0T3	SBS5_SBS18	HR-proficient	3.04972e-06	none	Positive	ER+
TCGA-A2-A0T4	SBS5_4	HR-proficient	0.00906475	none	Positive	ER+
TCGA-A2-A0T5	SBS5_4	HR-proficient	0.00424009	none	Positive	ER+
TCGA-A2-A0T6	SBS5_6	HR-proficient	2.35566e-05	none	Positive	ER+
TCGA-A2-A0T7	SBS5_4	HR-proficient	0.000480305	none	Positive	ER+
TCGA-A2-A0YC	SBS5_4	HR-proficient	0.0518106	none	Positive	ER+
TCGA-A2-A0YD	APOBEC_SBS2	HR-proficient	1.72264e-08	none	Positive	ER+
TCGA-A2-A0YE	SBS5_6	HR-proficient	2.20189e-06	none	Negative	TNBC
TCGA-A2-A0YF	SBS5_4	HR-proficient	0.00219903	none	Positive	ER+
TCGA-A2-A0YG	SBS5_6	HR-proficient	4.79921e-06	none	Positive	ER+HER2+
TCGA-A2-A0YH	APOBEC_SBS2	HR-proficient	0.000182651	none	Positive	ER+
TCGA-A2-A0YI	SBS5_4	HR-proficient	0.063226	none	Positive	ER+
TCGA-A2-A0YJ	SBS5_3	HR-proficient	0.0093705	none	Positive	ER+
TCGA-A2-A0YK	APOBEC_ID9	HR-proficient	9.30864e-60	none	Positive	ER+
TCGA-A2-A0YL	APOBEC_SBS2	HR-proficient	0.0218771	none	Positive	ER+
TCGA-A2-A0YM	SBS5_2	HR-proficient	1.72575e-07	BRCA1	Negative	NA
TCGA-A2-A0YT	SBS5_6	HR-proficient	2.96148e-07	none	Positive	ER+
TCGA-A2-A1FV	SBS5_6	HR-proficient	3.3995e-08	none	Positive	ER+
TCGA-A2-A1FW	SBS5_6	HR-proficient	2.88195e-08	none	Positive	ER+
TCGA-A2-A1FX	SBS5_SBS18	HR-proficient	0.00707904	none	Positive	ER+
TCGA-A2-A1FZ	SBS5_4	HR-proficient	0.00150134	none	Positive	ER+
TCGA-A2-A1G0	SBS5_4	HR-proficient	0.0206477	none	Positive	ER+
TCGA-A2-A1G1	SBS5_4	HR-proficient	0.0633117	none	Negative	NA
TCGA-A2-A1G4	SBS5_4	HR-proficient	0.00892278	none	Positive	ER+
TCGA-A2-A1G6	HRD_ID9	HR-proficient	0.779888	none	Negative	TNBC
TCGA-A2-A259	SBS5_4	HR-proficient	0.10261	none	Positive	ER+
TCGA-A2-A25A	SBS5_SBS18	HR-proficient	2.69553e-08	NA	Positive	ER+
TCGA-A2-A25B	HRD_ID6high	HRD	0.894037	BRCA1	Positive	ER+
TCGA-A2-A25C	SBS5_SBS18	HR-proficient	0.0377925	none	Positive	ER+
TCGA-A2-A25D	SBS5_4	HR-proficient	0.00026367	none	Positive	ER+
TCGA-A2-A25E	HRD_ID8	HRD	0.995407	BRCA2	Positive	ER+
TCGA-A2-A25F	SBS5_4	HR-proficient	0.448888	none	Negative	NA
TCGA-A2-A3KD	SBS5_4	HR-proficient	0.00163375	none	Positive	ER+
TCGA-A2-A3XU	SBS5_ID5	HR-proficient	0.00279814	none	Negative	NA
TCGA-A2-A3XW	SBS5_4	HR-proficient	0.118459	none	Positive	ER+
TCGA-A2-A3Y0	HRD_ID6mid	HRD	0.984915	RAD51C	Positive	ER+
TCGA-A2-A4RW	HRD_APOBEC	HRD	0.999996	PALB2	Positive	ER+
TCGA-A2-A4S1	SBS5_SBS18	HR-proficient	0.553762	none	Positive	ER+
TCGA-A2-A4S2	SBS5_4	HR-proficient	0.000990674	none	Positive	ER+
TCGA-A2-A4S3	SBS5_1	HR-proficient	0.0259893	none	Positive	ER+
TCGA-A7-A0CD	SBS5_6	HR-proficient	4.25861e-05	none	Positive	ER+
TCGA-A7-A0CE	HRD_ID8	HRD	0.812835	BRCA2	Negative	NA
TCGA-A7-A0CG	SBS5_2	HR-proficient	7.928e-07	none	Positive	ER+
TCGA-A7-A0CH	SBS5_2	HR-proficient	0.00348144	none	[Not Evaluated]	NA
TCGA-A7-A0CJ	SBS5_6	HR-proficient	2.52348e-05	none	Positive	ER+
TCGA-A7-A0D9	SBS5_2	HR-proficient	0.0342334	none	Positive	ER+
TCGA-A7-A0DA	HRD_ID6high	HRD	1	RAD51C	Negative	TNBC
TCGA-A7-A0DB	SBS5_SBS18	HR-proficient	1.39575e-05	NA	Positive	ER+
TCGA-A7-A13D	SBS5_SBS39	HR-proficient	0.00912224	NA	NA	NA
TCGA-A7-A13E	SBS5_6	HR-proficient	2.68562e-23	NA	Positive	ER+
TCGA-A7-A13F	SBS5_6	HR-proficient	1.18929e-05	none	Positive	ER+
TCGA-A7-A13G	SBS5_4	HR-proficient	1.52516e-05	NA	Positive	ER+
TCGA-A7-A26E	APOBEC_SBS2	HR-proficient	3.65095e-20	NA	Positive	ER+
TCGA-A7-A26F	SBS5_SBS18	HR-proficient	9.61293e-08	NA	NA	NA
TCGA-A7-A26G	HRD_ID9	HR-proficient	0.515241	none	Negative	TNBC
TCGA-A7-A26H	APOBEC_SBS2	HR-proficient	8.34637e-10	BRCA1	Positive	ER+
TCGA-A7-A26I	SBS5_1	HR-proficient	0.0141897	NA	NA	NA
TCGA-A7-A26J	SBS5_SBS18	HR-proficient	0.00492261	NA	Positive	ER+
TCGA-A7-A4SC	SBS5_6	HR-proficient	1.53557e-05	none	Positive	NA
TCGA-A7-A4SE	HRD_ID8	HRD	1	BRCA1	Negative	TNBC
TCGA-A7-A4SF	SBS5_2	HR-proficient	7.64905e-06	none	Positive	ER+HER2+
TCGA-A7-A56D	APOBEC_SBS2	HR-proficient	3.93348e-11	none	Positive	ER+
TCGA-A7-A5ZV	SBS5_SBS39	HR-proficient	0.360457	none	Negative	NA
TCGA-A7-A5ZW	SBS5_2	HR-proficient	0.00100735	none	Positive	ER+
TCGA-A7-A5ZX	SBS5_4	HR-proficient	0.00189152	none	Positive	ER+
TCGA-A7-A6VV	SBS5_1	HR-proficient	0.00949177	NA	Negative	TNBC
TCGA-A7-A6VW	SBS5_4	HR-proficient	0.0380835	BRCA1	Negative	TNBC
TCGA-A7-A6VX	HRD_ID8	HRD	0.999417	RAD51C	Positive	ER+
TCGA-A7-A6VY	HRD_ID8	HRD	1	BRCA1	Negative	TNBC
TCGA-A8-A06O	SBS5_6	HR-proficient	1.21989e-11	none	Positive	ER+
TCGA-A8-A06P	SBS5_4	HR-proficient	4.79047e-06	none	Positive	ER+
TCGA-A8-A06Q	APOBEC_ID9	HR-proficient	1.30335e-26	none	Positive	ER+
TCGA-A8-A06R	SBS5_4	HR-proficient	0.000282486	none	Positive	ER+HER2+
TCGA-A8-A06T	SBS5_4	HR-proficient	0.00258396	none	Positive	ER+HER2+
TCGA-A8-A06U	SBS5_4	HR-proficient	3.39517e-05	none	Positive	ER+HER2+
TCGA-A8-A06X	HRD_ID6high	HRD	0.997703	BRCA1	Positive	ER+HER2+
TCGA-A8-A06Y	SBS5_4	HR-proficient	0.00332501	none	Positive	ER+
TCGA-A8-A06Z	HRD_SBS8	HRD	0.936479	none	Positive	ER+
TCGA-A8-A075	HRD_ID6high	HRD	0.993752	RAD51C	Positive	ER+HER2+
TCGA-A8-A076	SBS5_6	HR-proficient	1.00538e-08	none	Positive	ER+HER2+
TCGA-A8-A079	SBS5_SBS18	HR-proficient	2.13197e-06	none	Positive	ER+
TCGA-A8-A07B	SBS5_2	HR-proficient	0.000888901	none	Positive	ER+HER2+
TCGA-A8-A07F	SBS5_6	HR-proficient	0.00163244	none	Positive	ER+
TCGA-A8-A07G	SBS5_4	HR-proficient	2.42174e-05	none	Positive	ER+
TCGA-A8-A07I	SBS5_6	HR-proficient	0.000330894	none	Positive	ER+HER2+
TCGA-A8-A07J	SBS5_2	HR-proficient	0.00728599	none	Positive	ER+
TCGA-A8-A07L	HRD_ID6high	HRD	0.906525	BRCA1	Positive	ER+
TCGA-A8-A07O	SBS5_2	HR-proficient	4.68208e-09	none	Negative	TNBC
TCGA-A8-A07P	SBS5_6	HR-proficient	2.89738e-08	none	Positive	ER+HER2+
TCGA-A8-A07R	HRD_ID6high	HRD	1	NA	Negative	HER2+
TCGA-A8-A07U	APOBEC_SBS2	HR-proficient	0.0264643	none	Negative	NA
TCGA-A8-A07W	SBS5_SBS39	HR-proficient	0.0290975	none	Positive	ER+
TCGA-A8-A07Z	SBS5_4	HR-proficient	0.000373265	none	Positive	ER+
TCGA-A8-A081	SBS5_2	HR-proficient	1.94364e-08	none	Positive	ER+
TCGA-A8-A082	SBS5_6	HR-proficient	1.72472e-05	none	Positive	ER+
TCGA-A8-A083	SBS5_4	HR-proficient	0.0311492	none	Positive	ER+
TCGA-A8-A085	HRD_ID8	HRD	0.999952	BRCA2	Positive	ER+
TCGA-A8-A08B	APOBEC_SBS2	HR-proficient	0.000197241	none	Positive	ER+HER2+
TCGA-A8-A08C	SBS5_6	HR-proficient	0.000429725	none	Positive	ER+HER2+
TCGA-A8-A08F	HRD_ID8	HRD	1	BRCA1	Positive	ER+
TCGA-A8-A08G	SBS5_6	HR-proficient	1.63473e-05	none	Positive	ER+HER2+
TCGA-A8-A08H	APOBEC_SBS2	HR-proficient	6.1513e-12	none	Positive	ER+HER2+
TCGA-A8-A08J	SBS5_4	HR-proficient	0.000656751	none	Positive	ER+
TCGA-A8-A08L	HRD_APOBEC	HRD	1	BRCA2	Positive	ER+
TCGA-A8-A08O	SBS5_4	HR-proficient	0.0176927	none	Positive	ER+
TCGA-A8-A08P	SBS5_2	HR-proficient	0.000723733	none	Positive	ER+HER2+
TCGA-A8-A08R	HRD_ID6mid	HRD	0.999999	RAD51C	Negative	TNBC
TCGA-A8-A08S	SBS5_6	HR-proficient	2.96017e-09	none	Positive	ER+HER2+
TCGA-A8-A08T	SBS5_4	HR-proficient	2.1652e-05	none	Positive	ER+HER2+
TCGA-A8-A08X	SBS5_6	HR-proficient	5.52798e-07	none	Negative	HER2+
TCGA-A8-A08Z	SBS5_6	HR-proficient	5.92392e-06	none	Positive	ER+
TCGA-A8-A090	SBS5_4	HR-proficient	5.95341e-06	none	Positive	ER+HER2+
TCGA-A8-A091	SBS5_6	HR-proficient	1.04296e-05	none	Positive	ER+
TCGA-A8-A092	APOBEC_SBS2	HR-proficient	5.07444e-07	none	Positive	ER+
TCGA-A8-A093	APOBEC_SBS2	HR-proficient	4.62577e-14	none	Positive	ER+
TCGA-A8-A094	APOBEC_SBS2	HR-proficient	0.000811237	none	Positive	ER+
TCGA-A8-A095	APOBEC_ID9	HR-proficient	3.04667e-15	none	Positive	ER+
TCGA-A8-A096	SBS5_6	HR-proficient	0.000104144	none	Positive	ER+
TCGA-A8-A097	HRD_ID6high	HRD	0.951363	BRCA2	Positive	ER+HER2+
TCGA-A8-A099	SBS5_4	HR-proficient	0.00870065	none	Positive	ER+HER2+
TCGA-A8-A09A	HRD_ID6high	HRD	1	none	Positive	ER+
TCGA-A8-A09B	SBS5_2	HR-proficient	0.000293834	none	Positive	ER+
TCGA-A8-A09C	SBS5_4	HR-proficient	0.00972131	none	Positive	ER+
TCGA-A8-A09D	SBS5_4	HR-proficient	0.0166245	none	Positive	ER+
TCGA-A8-A09E	SBS5_4	HR-proficient	0.00573113	none	Positive	ER+HER2+
TCGA-A8-A09G	APOBEC_ID9	HR-proficient	4.0219e-29	none	Positive	ER+HER2+
TCGA-A8-A09I	APOBEC_SBS2	HR-proficient	7.53559e-13	none	Positive	ER+HER2+
TCGA-A8-A09K	SBS5_4	HR-proficient	1.3208e-06	none	Positive	ER+
TCGA-A8-A09M	HRD_ID6high	HRD	0.999999	none	Positive	ER+
TCGA-A8-A09N	APOBEC_SBS2	HR-proficient	3.96479e-06	none	Positive	ER+HER2+
TCGA-A8-A09Q	SBS5_6	HR-proficient	1.50497e-07	none	Positive	ER+
TCGA-A8-A09T	SBS5_4	HR-proficient	0.00727644	none	Positive	ER+
TCGA-A8-A09V	SBS5_3	HR-proficient	0.0439272	none	Positive	ER+
TCGA-A8-A09W	HRD_ID8	HRD	0.815282	BRCA2	Positive	ER+
TCGA-A8-A09X	SBS5_2	HR-proficient	7.75122e-07	none	Negative	TNBC
TCGA-A8-A09Z	MMRD	HR-proficient	3.15136e-222	none	Positive	ER+
TCGA-A8-A0A1	SBS5_6	HR-proficient	2.1199e-08	none	Positive	ER+
TCGA-A8-A0A2	SBS5_SBS18	HR-proficient	0.000121537	none	Positive	ER+
TCGA-A8-A0A4	SBS5_6	HR-proficient	0.000111052	none	Positive	ER+
TCGA-A8-A0A6	SBS5_2	HR-proficient	6.88007e-05	none	Positive	ER+
TCGA-A8-A0A7	APOBEC_ID9	HR-proficient	1.348e-36	none	Negative	HER2+
TCGA-A8-A0A9	SBS5_2	HR-proficient	2.28236e-10	none	Positive	ER+
TCGA-A8-A0AB	SBS5_4	HR-proficient	0.00152355	none	Positive	ER+HER2+
TCGA-A8-A0AD	SBS5_4	HR-proficient	0.000432671	none	Positive	ER+
TCGA-AC-A23C	SBS5_2	HR-proficient	2.61734e-05	none	Positive	ER+HER2+
TCGA-AC-A23E	SBS5_6	HR-proficient	0.00107478	none	Positive	ER+
TCGA-AC-A23G	SBS5_4	HR-proficient	0.00779623	none	Positive	ER+HER2+
TCGA-AC-A23H	APOBEC_ID9	HR-proficient	0	none	Positive	ER+HER2+
TCGA-AC-A2B8	APOBEC_ID9	HR-proficient	2.69546e-11	RAD51C	Positive	ER+
TCGA-AC-A2BK	SBS5_3	HR-proficient	0.0898179	none	Negative	TNBC
TCGA-AC-A2BM	SBS5_4	HR-proficient	0.145247	RAD51C	Positive	ER+
TCGA-AC-A2FB	SBS5_4	HR-proficient	0.0803526	none	Positive	ER+HER2+
TCGA-AC-A2FF	SBS5_1	HR-proficient	0.351767	none	Positive	ER+
TCGA-AC-A2FG	SBS5_4	HR-proficient	0.000461754	none	Positive	ER+
TCGA-AC-A2FO	APOBEC_SBS2	HR-proficient	0.0091768	none	Positive	ER+
TCGA-AC-A2QH	SBS5_6	HR-proficient	9.89533e-08	NA	Negative	TNBC
TCGA-AC-A3OD	SBS5_6	HR-proficient	3.01957e-06	NA	Positive	ER+
TCGA-AC-A3QQ	SBS5_4	HR-proficient	8.20642e-06	NA	Positive	ER+HER2+
TCGA-AC-A3W7	APOBEC_SBS2	HR-proficient	0.000262946	none	Positive	ER+
TCGA-AC-A3YI	SBS5_SBS18	HR-proficient	0.0077799	none	Positive	ER+HER2+
TCGA-AC-A4ZE	SBS5_6	HR-proficient	2.1331e-07	NA	Positive	ER+HER2+
TCGA-AC-A5EH	HRD_ID9	HR-proficient	0.781296	none	Positive	ER+
TCGA-AC-A5EI	SBS5_4	HR-proficient	0.000307959	none	Positive	NA
TCGA-AC-A5XS	APOBEC_ID9	HR-proficient	6.35091e-79	none	Positive	ER+
TCGA-AC-A5XU	SBS5_6	HR-proficient	1.38462e-12	none	Positive	ER+
TCGA-AC-A62V	SBS5_6	HR-proficient	6.78265e-12	none	Positive	ER+
TCGA-AC-A62X	SBS5_6	HR-proficient	5.4746e-12	none	Positive	ER+
TCGA-AC-A62Y	SBS5_2	HR-proficient	1.6023e-05	none	Positive	ER+
TCGA-AC-A6IV	SBS5_SBS18	HR-proficient	0.00100027	none	Positive	ER+
TCGA-AC-A6IW	APOBEC_SBS2	HR-proficient	0.00608243	none	Negative	TNBC
TCGA-AC-A6IX	SBS5_2	HR-proficient	3.05036e-07	NA	Positive	ER+
TCGA-AC-A6NO	SBS5_4	HR-proficient	1.48595e-05	none	Positive	ER+
TCGA-AC-A7VB	SBS5_6	HR-proficient	1.41012e-06	NA	Positive	ER+
TCGA-AC-A7VC	SBS5_4	HR-proficient	0.00611769	NA	Negative	TNBC
TCGA-AC-A8OP	SBS5_SBS18	HR-proficient	1.79642e-10	NA	Positive	ER+
TCGA-AC-A8OQ	SBS5_6	HR-proficient	2.3417e-09	NA	NA	NA
TCGA-AC-A8OR	SBS5_SBS18	HR-proficient	0.242701	NA	Positive	ER+
TCGA-AC-A8OS	SBS5_2	HR-proficient	0.0687675	NA	Positive	ER+HER2+
TCGA-AN-A03X	SBS5_4	HR-proficient	0.0227355	none	Positive	ER+HER2+
TCGA-AN-A03Y	SBS5_6	HR-proficient	1.78017e-07	none	Positive	ER+
TCGA-AN-A041	SBS5_4	HR-proficient	2.69688e-05	none	Positive	ER+HER2+
TCGA-AN-A046	SBS5_SBS18	HR-proficient	0	NA	Positive	ER+
TCGA-AN-A049	SBS5_6	HR-proficient	3.04774e-05	none	Positive	ER+
TCGA-AN-A04A	SBS5_6	HR-proficient	1.35495e-09	none	Positive	ER+
TCGA-AN-A04C	SBS5_6	HR-proficient	8.69332e-11	none	Negative	HER2+
TCGA-AN-A04D	HRD_ID8	HRD	0.995646	BRCA2	Negative	TNBC
TCGA-AN-A0AJ	SBS5_2	HR-proficient	1.07334e-05	none	Positive	ER+HER2+
TCGA-AN-A0AK	MMRD	HR-proficient	7.16158203906045e-312	RAD51C	Positive	ER+HER2+
TCGA-AN-A0AL	HRD_ID8	HRD	1	BRCA1	Negative	TNBC
TCGA-AN-A0AM	SBS5_2	HR-proficient	0.000356918	none	Positive	ER+
TCGA-AN-A0AR	HRD_ID6high	HRD	1	none	Negative	TNBC
TCGA-AN-A0AS	SBS5_6	HR-proficient	1.01178e-06	none	Positive	ER+
TCGA-AN-A0AT	HRD_ID8	HRD	0.999809	BRCA1	Negative	TNBC
TCGA-AN-A0FD	SBS5_4	HR-proficient	0.288649	none	Positive	ER+HER2+
TCGA-AN-A0FF	SBS5_4	HR-proficient	6.47635e-05	none	Positive	ER+
TCGA-AN-A0FJ	SBS5_2	HR-proficient	0.266461	none	Positive	ER+HER2+
TCGA-AN-A0FK	SBS5_6	HR-proficient	2.60343e-07	none	Positive	ER+HER2+
TCGA-AN-A0FL	HRD_ID8	HRD	0.971147	BRCA1	Negative	HER2+
TCGA-AN-A0FN	SBS5_4	HR-proficient	0.0010423	none	Positive	ER+HER2+
TCGA-AN-A0FS	SBS5_2	HR-proficient	1.56688e-09	none	Positive	ER+HER2+
TCGA-AN-A0FT	SBS5_2	HR-proficient	4.83876e-14	none	Positive	NA
TCGA-AN-A0FV	APOBEC_SBS2	HR-proficient	1.7278e-06	none	Negative	HER2+
TCGA-AN-A0FW	SBS5_1	HR-proficient	0.00156396	none	Positive	ER+
TCGA-AN-A0FX	SBS5_4	HR-proficient	0.278071	BRCA1	Negative	HER2+
TCGA-AN-A0FY	SBS5_6	HR-proficient	2.05931e-09	none	Positive	ER+
TCGA-AN-A0FZ	SBS5_6	HR-proficient	1.69011e-10	none	Positive	NA
TCGA-AN-A0G0	SBS5_6	HR-proficient	3.75858e-05	none	Negative	NA
TCGA-AN-A0XN	HRD_ID6high	HRD	0.999999	RAD51C	Negative	NA
TCGA-AN-A0XO	SBS5_4	HR-proficient	0.00108452	none	Positive	ER+
TCGA-AN-A0XP	SBS5_4	HR-proficient	0.0180768	none	Positive	ER+HER2+
TCGA-AN-A0XR	SBS5_4	HR-proficient	0.128006	none	Positive	ER+
TCGA-AN-A0XS	SBS5_4	HR-proficient	0.00146589	none	Negative	NA
TCGA-AN-A0XT	SBS5_4	HR-proficient	0.000527008	none	Positive	ER+
TCGA-AN-A0XU	HRD_ID6high	HRD	1	BRCA1	Negative	TNBC
TCGA-AN-A0XV	SBS5_4	HR-proficient	0.0020992	none	Positive	ER+HER2+
TCGA-AN-A0XW	APOBEC_ID9	HR-proficient	9.8913e-49	none	Positive	ER+HER2+
TCGA-AO-A03L	SBS5_1	HR-proficient	0.0771362	none	Positive	ER+HER2+
TCGA-AO-A03O	SBS5_6	HR-proficient	5.24466e-06	none	Positive	ER+
TCGA-AO-A03P	SBS5_6	HR-proficient	1.17262e-06	none	Positive	ER+
TCGA-AO-A03R	SBS5_6	HR-proficient	1.29872e-06	none	Positive	ER+
TCGA-AO-A03T	HRD_ID6high	HRD	0.997029	none	Positive	ER+
TCGA-AO-A03V	SBS5_2	HR-proficient	0.00269822	none	Positive	ER+
TCGA-AO-A0J2	HRD_ID6high	HRD	0.999993	BRCA1	Negative	NA
TCGA-AO-A0J3	SBS5_2	HR-proficient	8.08424e-12	none	Positive	ER+
TCGA-AO-A0J4	HRD_APOBEC	HRD	0.99998	BRCA1	Negative	TNBC
TCGA-AO-A0J5	SBS5_5	HR-proficient	3.21642e-06	none	Positive	ER+
TCGA-AO-A0J6	HRD_ID6high	HRD	1	RAD51C	Negative	TNBC
TCGA-AO-A0J7	SBS5_4	HR-proficient	5.63604e-05	none	Positive	ER+
TCGA-AO-A0J8	SBS5_4	HR-proficient	9.69917e-05	none	Positive	ER+
TCGA-AO-A0J9	APOBEC_SBS2	HR-proficient	1.33494e-11	none	Positive	ER+
TCGA-AO-A0JA	APOBEC_SBS2	HR-proficient	0.0118498	none	Positive	ER+
TCGA-AO-A0JB	SBS5_4	HR-proficient	0.128069	BRCA1	Positive	ER+
TCGA-AO-A0JC	APOBEC_ID9	HR-proficient	4.62999e-26	none	Positive	ER+
TCGA-AO-A0JD	SBS5_SBS39	HR-proficient	0.104731	none	Positive	ER+
TCGA-AO-A0JE	APOBEC_SBS2	HR-proficient	0.000901393	none	Negative	HER2+
TCGA-AO-A0JF	SBS5_4	HR-proficient	0.0152517	none	Positive	ER+
TCGA-AO-A0JG	HRD_SBS8	HR-proficient	0.723282	none	Positive	ER+
TCGA-AO-A0JI	SBS5_6	HR-proficient	0.00178059	none	Positive	ER+
TCGA-AO-A0JJ	SBS5_4	HR-proficient	0.204631	none	Positive	ER+
TCGA-AO-A0JM	SBS5_6	HR-proficient	0.000168078	none	Positive	ER+HER2+
TCGA-AO-A124	HRD_ID8	HRD	0.999799	BRCA1	Negative	TNBC
TCGA-AO-A128	MMRD	HR-proficient	1.76157e-144	none	Negative	TNBC
TCGA-AO-A12A	SBS5_6	HR-proficient	9.95948e-05	none	Positive	ER+
TCGA-AO-A12D	APOBEC_SBS2	HR-proficient	2.08001e-05	none	Negative	HER2+
TCGA-AO-A12F	SBS5_6	HR-proficient	1.40788e-06	none	Negative	TNBC
TCGA-AO-A12H	SBS5_6	HR-proficient	0.00038652	BRCA1	Positive	ER+
TCGA-AO-A1KO	SBS5_4	HR-proficient	0.259804	none	Positive	ER+
TCGA-AO-A1KP	SBS5_4	HR-proficient	0.00531995	none	Positive	ER+
TCGA-AO-A1KR	SBS5_1	HR-proficient	0.162946	none	Negative	TNBC
TCGA-AO-A1KS	APOBEC_SBS2	HR-proficient	1.23285e-07	none	Positive	ER+
TCGA-AO-A1KT	SBS5_4	HR-proficient	9.78418e-05	none	Positive	ER+
TCGA-AQ-A04H	SBS5_6	HR-proficient	2.69997e-12	none	Positive	ER+
TCGA-AQ-A04J	SBS5_4	HR-proficient	0.20612	BRCA1	Negative	TNBC
TCGA-AQ-A0Y5	SBS5_2	HR-proficient	5.00196e-06	none	Positive	ER+HER2+
TCGA-AQ-A1H2	SBS5_4	HR-proficient	7.33254e-05	none	Positive	ER+
TCGA-AQ-A1H3	SBS5_6	HR-proficient	1.08334e-07	none	Positive	ER+
TCGA-AQ-A54N	SBS5_4	HR-proficient	0.414873	none	Negative	NA
TCGA-AQ-A54O	SBS5_4	HR-proficient	0.00167296	none	Positive	ER+
TCGA-AQ-A7U7	APOBEC_SBS2	HR-proficient	0.000357657	NA	Positive	ER+
TCGA-AR-A0TP	HRD_ID8	HRD	0.96292	BRCA1	Positive	ER+
TCGA-AR-A0TQ	SBS5_SBS18	HR-proficient	2.13337e-06	none	Positive	ER+
TCGA-AR-A0TR	SBS5_4	HR-proficient	4.45661e-05	none	Positive	ER+
TCGA-AR-A0TS	HRD_ID8	HRD	0.999937	BRCA1	Negative	TNBC
TCGA-AR-A0TT	SBS5_4	HR-proficient	0.000384967	none	Positive	ER+
TCGA-AR-A0TU	HRD_ID8	HRD	0.999979	BRCA1	Negative	NA
TCGA-AR-A0TV	SBS5_6	HR-proficient	2.33352e-07	none	Positive	ER+
TCGA-AR-A0TW	SBS5_6	HR-proficient	3.08172e-06	none	Positive	ER+
TCGA-AR-A0TX	APOBEC_ID9	HR-proficient	8.16202e-50	none	Positive	ER+HER2+
TCGA-AR-A0TY	SBS5_SBS18	HR-proficient	4.21093e-08	none	Positive	ER+
TCGA-AR-A0TZ	APOBEC_SBS2	HR-proficient	5.75203e-07	none	Positive	ER+
TCGA-AR-A0U0	SBS5_1	HR-proficient	0.0369501	none	Negative	NA
TCGA-AR-A0U1	HRD_SBS8	HRD	0.998403	none	Negative	NA
TCGA-AR-A0U2	SBS5_6	HR-proficient	2.23443e-09	none	Positive	ER+
TCGA-AR-A0U3	SBS5_6	HR-proficient	6.25588e-07	none	Positive	ER+
TCGA-AR-A1AH	SBS5_SBS18	HR-proficient	0.0915327	none	Positive	ER+
TCGA-AR-A1AI	SBS5_2	HR-proficient	0.000995424	none	Negative	NA
TCGA-AR-A1AJ	APOBEC_SBS2	HR-proficient	0.000153481	none	Positive	ER+
TCGA-AR-A1AK	APOBEC_SBS2	HR-proficient	4.27297e-07	none	Positive	ER+
TCGA-AR-A1AL	SBS5_4	HR-proficient	0.00237678	none	Positive	ER+
TCGA-AR-A1AN	SBS5_6	HR-proficient	0.000166816	none	Positive	ER+
TCGA-AR-A1AO	SBS5_SBS39	HR-proficient	0.493029	BRCA1	Positive	ER+
TCGA-AR-A1AP	SBS5_6	HR-proficient	2.76068e-06	none	Positive	ER+
TCGA-AR-A1AQ	SBS5_4	HR-proficient	0.000152918	none	Negative	NA
TCGA-AR-A1AR	SBS5_1	HR-proficient	0.0134676	none	Negative	TNBC
TCGA-AR-A1AS	SBS5_2	HR-proficient	3.84643e-06	none	Positive	ER+
TCGA-AR-A1AT	SBS5_4	HR-proficient	0.00244705	none	Positive	NA
TCGA-AR-A1AU	SBS5_4	HR-proficient	0.0087295	none	Positive	ER+
TCGA-AR-A1AV	SBS5_6	HR-proficient	2.43153e-07	none	Positive	ER+
TCGA-AR-A1AW	SBS5_4	HR-proficient	0.000252685	none	Positive	ER+
TCGA-AR-A1AX	SBS5_4	HR-proficient	0.000610239	none	Positive	ER+HER2+
TCGA-AR-A1AY	SBS5_1	HR-proficient	0.000103	none	Negative	TNBC
TCGA-AR-A24H	HRD_ID8	HRD	1	BRCA2	Positive	ER+
TCGA-AR-A24K	SBS5_4	HR-proficient	0.00122187	none	Positive	ER+
TCGA-AR-A24L	HRD_ID6high	HRD	0.992766	none	Positive	ER+
TCGA-AR-A24M	SBS5_4	HR-proficient	0.0144115	none	Positive	ER+
TCGA-AR-A24N	SBS5_6	HR-proficient	1.35576e-06	none	Positive	ER+
TCGA-AR-A24O	SBS5_4	HR-proficient	0.0342928	none	Positive	ER+
TCGA-AR-A24P	SBS5_6	HR-proficient	0.000277363	none	Positive	ER+
TCGA-AR-A24Q	HRD_ID8	HRD	0.999995	BRCA1	Positive	ER+
TCGA-AR-A24R	SBS5_4	HR-proficient	0.00363842	none	Positive	ER+
TCGA-AR-A24S	SBS5_4	HR-proficient	0.00122763	none	Positive	ER+
TCGA-AR-A24T	SBS5_6	HR-proficient	1.35607e-06	none	Positive	ER+
TCGA-AR-A24U	APOBEC_SBS2	HR-proficient	0.119058	none	Negative	HER2+
TCGA-AR-A24V	SBS5_6	HR-proficient	0.000526251	none	Positive	ER+
TCGA-AR-A24W	SBS5_4	HR-proficient	0.0036463	none	Positive	ER+
TCGA-AR-A24X	SBS5_4	HR-proficient	0.00281944	none	Positive	ER+
TCGA-AR-A24Z	SBS5_4	HR-proficient	0.0915376	none	Positive	ER+
TCGA-AR-A250	APOBEC_SBS2	HR-proficient	9.56791e-06	none	Positive	ER+
TCGA-AR-A251	HRD_ID8	HRD	1	RAD51C	Positive	ER+
TCGA-AR-A252	SBS5_4	HR-proficient	0.00327321	none	Positive	ER+
TCGA-AR-A254	SBS5_6	HR-proficient	6.55651e-06	none	Positive	ER+HER2+
TCGA-AR-A255	SBS5_2	HR-proficient	0.000118145	none	Positive	ER+HER2+
TCGA-AR-A256	HRD_ID6high	HRD	1	RAD51C	Negative	TNBC
TCGA-AR-A2LE	APOBEC_ID9	HR-proficient	3.17306e-55	none	Positive	ER+
TCGA-AR-A2LH	APOBEC_SBS2	HR-proficient	2.25233e-05	none	Negative	NA
TCGA-AR-A2LK	SBS5_6	HR-proficient	1.42975e-07	none	Positive	ER+
TCGA-AR-A2LL	SBS5_6	HR-proficient	2.68443e-06	none	Positive	ER+
TCGA-AR-A2LM	SBS5_4	HR-proficient	0.0363246	none	Positive	ER+
TCGA-AR-A2LN	APOBEC_SBS2	HR-proficient	7.4045e-07	none	Positive	ER+
TCGA-AR-A2LO	SBS5_4	HR-proficient	0.142429	none	Positive	ER+
TCGA-AR-A2LQ	SBS5_4	HR-proficient	0.264395	none	Positive	ER+
TCGA-AR-A2LR	SBS5_6	HR-proficient	4.44031e-05	none	Negative	TNBC
TCGA-AR-A5QM	SBS5_6	HR-proficient	0.000669673	none	Positive	ER+
TCGA-AR-A5QN	SBS5_6	HR-proficient	1.11286e-09	none	Positive	ER+HER2+
TCGA-AR-A5QP	SBS5_6	HR-proficient	3.52046e-05	none	Positive	ER+
TCGA-AR-A5QQ	HRD_ID4	HRD	0.824472	RAD51C	Negative	TNBC
TCGA-B6-A0I2	APOBEC_SBS2	HR-proficient	0.00714913	none	[Not Evaluated]	NA
TCGA-B6-A0I5	SBS5_4	HR-proficient	0.00648126	none	Positive	ER+
TCGA-B6-A0I6	HRD_ID6high	HRD	1	BRCA1	Negative	NA
TCGA-B6-A0I8	HRD_ID8	HRD	0.999996	BRCA2	[Not Evaluated]	NA
TCGA-B6-A0I9	SBS5_6	HR-proficient	1.81697e-09	none	Indeterminate	NA
TCGA-B6-A0IA	SBS5_4	HR-proficient	0.00135688	none	Positive	ER+
TCGA-B6-A0IB	SBS5_6	HR-proficient	6.18831e-07	none	Positive	ER+
TCGA-B6-A0IC	SBS5_SBS18	HR-proficient	0.000490007	none	Positive	ER+
TCGA-B6-A0IE	SBS5_4	HR-proficient	0.00752891	none	Negative	NA
TCGA-B6-A0IH	SBS5_6	HR-proficient	1.94197e-06	none	Positive	ER+
TCGA-B6-A0IJ	HRD_ID6mid	HRD	0.999932	BRCA1	Positive	ER+
TCGA-B6-A0IK	APOBEC_ID9	HR-proficient	1.96843e-14	none	Negative	NA
TCGA-B6-A0IM	SBS5_6	HR-proficient	1.25258e-05	none	Positive	ER+
TCGA-B6-A0IN	SBS5_4	HR-proficient	3.57146e-05	none	Positive	ER+
TCGA-B6-A0RE	SBS5_SBS39	HR-proficient	0.450952	none	Negative	NA
TCGA-B6-A0RG	HRD_ID6mid	HRD	0.982063	BRCA2	Negative	NA
TCGA-B6-A0RH	SBS5_2	HR-proficient	0.0085276	none	Positive	ER+
TCGA-B6-A0RI	SBS5_2	HR-proficient	0.370474	none	Positive	ER+
TCGA-B6-A0RL	SBS5_2	HR-proficient	8.52226e-10	none	Positive	ER+
TCGA-B6-A0RM	SBS5_4	HR-proficient	0.000177305	none	Positive	ER+
TCGA-B6-A0RN	SBS5_6	HR-proficient	7.88377e-06	none	Negative	NA
TCGA-B6-A0RO	SBS5_4	HR-proficient	0.0256568	none	Positive	ER+
TCGA-B6-A0RP	SBS5_4	HR-proficient	0.000632724	none	Positive	ER+
TCGA-B6-A0RQ	SBS5_2	HR-proficient	1.03305e-06	none	Positive	ER+
TCGA-B6-A0RS	HRD_ID8	HRD	0.999964	BRCA1	Negative	NA
TCGA-B6-A0RT	HRD_ID9	HRD	0.969034	none	Negative	NA
TCGA-B6-A0RU	SBS5_4	HR-proficient	0.00694357	none	Negative	NA
TCGA-B6-A0RV	APOBEC_ID9	HR-proficient	2.749e-05	none	Positive	ER+
TCGA-B6-A0WS	SBS5_4	HR-proficient	0.0260035	none	Positive	ER+
TCGA-B6-A0WT	SBS5_4	HR-proficient	0.00110093	none	Positive	ER+
TCGA-B6-A0WV	SBS5_4	HR-proficient	0.0180266	none	Positive	ER+
TCGA-B6-A0WW	SBS5_4	HR-proficient	0.00130933	none	Positive	ER+
TCGA-B6-A0WX	SBS5_6	HR-proficient	0.00797278	none	Negative	NA
TCGA-B6-A0WY	SBS5_4	HR-proficient	0.134425	none	Positive	ER+
TCGA-B6-A0WZ	APOBEC_ID9	HR-proficient	4.09188e-11	none	Positive	ER+
TCGA-B6-A0X0	SBS5_4	HR-proficient	0.115977	none	Positive	ER+
TCGA-B6-A0X1	HRD_ID8	HRD	0.881168	BRCA1	Negative	NA
TCGA-B6-A0X4	SBS5_6	HR-proficient	3.92405e-05	none	Positive	ER+
TCGA-B6-A0X5	SBS5_SBS18	HR-proficient	9.15625e-05	none	Positive	ER+
TCGA-B6-A1KC	SBS5_6	HR-proficient	0.000943219	none	Positive	ER+
TCGA-B6-A1KF	SBS5_2	HR-proficient	6.07272e-06	none	Negative	NA
TCGA-B6-A1KI	SBS5_4	HR-proficient	0.0269822	none	Positive	ER+
TCGA-B6-A1KN	SBS5_SBS18	HR-proficient	0.000113044	none	Negative	NA
TCGA-B6-A2IU	SBS5_2	HR-proficient	1.5798e-08	none	Positive	ER+
TCGA-B6-A401	SBS5_4	HR-proficient	0.00503957	none	Positive	ER+
TCGA-B6-A409	SBS5_4	HR-proficient	0.00343418	none	Negative	NA
TCGA-B6-A40C	SBS5_5	HR-proficient	4.61661e-06	none	Positive	ER+
TCGA-BH-A0AU	SBS5_SBS18	HR-proficient	0.0644401	none	Positive	ER+HER2+
TCGA-BH-A0AV	HRD_ID8	HRD	0.944159	BRCA1	Negative	NA
TCGA-BH-A0AW	APOBEC_SBS2	HR-proficient	3.83313e-07	none	Positive	ER+HER2+
TCGA-BH-A0AY	SBS5_2	HR-proficient	2.51783e-06	none	Positive	ER+
TCGA-BH-A0AZ	HRD_ID6high	HRD	0.999807	BRCA2	Positive	ER+
TCGA-BH-A0B0	APOBEC_ID9	HR-proficient	1.11115e-11	none	Positive	ER+
TCGA-BH-A0B1	SBS5_6	HR-proficient	7.48967e-07	none	Positive	NA
TCGA-BH-A0B3	SBS5_4	HR-proficient	0.0164406	none	Negative	TNBC
TCGA-BH-A0B4	SBS5_1	HR-proficient	0.444368	BRCA2	Positive	ER+
TCGA-BH-A0B5	APOBEC_SBS13	HR-proficient	1.14655e-05	none	Positive	ER+
TCGA-BH-A0B6	APOBEC_ID9	HR-proficient	3.29237e-139	none	Positive	ER+HER2+
TCGA-BH-A0B7	SBS5_2	HR-proficient	0.000713565	none	Positive	ER+HER2+
TCGA-BH-A0B8	SBS5_4	HR-proficient	6.20423e-07	none	Positive	NA
TCGA-BH-A0B9	SBS5_2	HR-proficient	5.62794e-05	none	Negative	TNBC
TCGA-BH-A0BA	SBS5_2	HR-proficient	0.000552517	none	Positive	ER+
TCGA-BH-A0BC	SBS5_2	HR-proficient	6.218e-05	none	Positive	ER+
TCGA-BH-A0BD	SBS5_4	HR-proficient	0.300129	none	Positive	ER+
TCGA-BH-A0BF	SBS5_4	HR-proficient	0.00871974	none	Positive	ER+
TCGA-BH-A0BJ	SBS5_4	HR-proficient	0.000336612	none	Positive	ER+
TCGA-BH-A0BL	SBS5_4	HR-proficient	0.469651	BRCA1	Negative	TNBC
TCGA-BH-A0BM	SBS5_2	HR-proficient	0.0389382	none	Positive	ER+
TCGA-BH-A0BO	SBS5_4	HR-proficient	0.0072775	none	Positive	ER+
TCGA-BH-A0BP	SBS5_2	HR-proficient	1.64443e-08	none	Positive	ER+
TCGA-BH-A0BQ	SBS5_6	HR-proficient	0.000205583	none	Positive	ER+HER2+
TCGA-BH-A0BR	APOBEC_SBS2	HR-proficient	1.59959e-06	none	Positive	ER+
TCGA-BH-A0BS	SBS5_4	HR-proficient	0.00984991	NA	Positive	ER+
TCGA-BH-A0BT	SBS5_4	HR-proficient	0.000214755	none	Positive	ER+
TCGA-BH-A0BV	SBS5_2	HR-proficient	0.00186497	none	Positive	ER+
TCGA-BH-A0BW	HRD_ID6high	HR-proficient	0.698915	none	Negative	NA
TCGA-BH-A0BZ	HRD_ID6high	HRD	1	BRCA2	Positive	ER+
TCGA-BH-A0C0	HRD_ID8	HRD	0.999854	none	Positive	ER+
TCGA-BH-A0C1	SBS5_4	HR-proficient	5.27797e-07	none	Positive	ER+
TCGA-BH-A0C3	SBS5_4	HR-proficient	0.140891	RAD51C	Positive	ER+
TCGA-BH-A0C7	SBS5_6	HR-proficient	1.66314e-07	none	Positive	ER+
TCGA-BH-A0DD	SBS5_6	HR-proficient	1.31268e-06	none	Positive	ER+HER2+
TCGA-BH-A0DE	SBS5_4	HR-proficient	0.000467988	none	Positive	ER+
TCGA-BH-A0DG	SBS5_2	HR-proficient	0.0315603	none	Positive	ER+
TCGA-BH-A0DH	SBS5_2	HR-proficient	5.3688e-06	none	Positive	ER+
TCGA-BH-A0DI	SBS5_2	HR-proficient	0.00422464	none	Positive	ER+
TCGA-BH-A0DK	SBS5_3	HR-proficient	0.0177225	none	Positive	ER+
TCGA-BH-A0DL	SBS5_2	HR-proficient	3.1313e-05	none	Positive	ER+
TCGA-BH-A0DO	SBS5_4	HR-proficient	0.0245283	none	Positive	ER+
TCGA-BH-A0DP	SBS5_4	HR-proficient	0.00238617	none	Positive	ER+
TCGA-BH-A0DQ	SBS5_6	HR-proficient	1.72714e-06	none	Positive	ER+
TCGA-BH-A0DS	SBS5_6	HR-proficient	1.10502e-09	none	Positive	ER+
TCGA-BH-A0DT	SBS5_4	HR-proficient	0.00320492	none	Positive	ER+
TCGA-BH-A0DV	SBS5_4	HR-proficient	0.23849	none	Positive	ER+
TCGA-BH-A0DX	APOBEC_SBS2	HR-proficient	1.43623e-06	none	Positive	ER+
TCGA-BH-A0DZ	APOBEC_ID9	HR-proficient	2.29667e-49	none	Positive	ER+HER2+
TCGA-BH-A0E0	SBS5_6	HR-proficient	7.78825e-05	none	Negative	TNBC
TCGA-BH-A0E1	APOBEC_SBS2	HR-proficient	1.61426e-05	none	Positive	ER+
TCGA-BH-A0E2	SBS5_4	HR-proficient	1.00286e-06	none	Positive	ER+
TCGA-BH-A0E7	SBS5_6	HR-proficient	3.69172e-07	none	Positive	ER+
TCGA-BH-A0E9	SBS5_6	HR-proficient	0.000230329	none	Positive	ER+
TCGA-BH-A0EA	SBS5_6	HR-proficient	2.49025e-06	none	Positive	ER+
TCGA-BH-A0EB	SBS5_4	HR-proficient	4.09714e-06	none	Positive	ER+
TCGA-BH-A0EE	APOBEC_SBS2	HR-proficient	3.41358e-11	none	Negative	HER2+
TCGA-BH-A0EI	SBS5_6	HR-proficient	0.000200783	none	Positive	ER+
TCGA-BH-A0GY	SBS5_6	HR-proficient	1.3683e-06	none	Positive	ER+
TCGA-BH-A0GZ	SBS5_4	HR-proficient	0.0214337	none	Positive	ER+
TCGA-BH-A0H0	SBS5_4	HR-proficient	0.00930864	none	Positive	ER+
TCGA-BH-A0H3	SBS5_4	HR-proficient	0.0014594	none	Positive	ER+
TCGA-BH-A0H6	SBS5_4	HR-proficient	0.00263986	none	Positive	ER+
TCGA-BH-A0H7	SBS5_2	HR-proficient	8.12254e-09	none	Positive	ER+
TCGA-BH-A0H9	SBS5_4	HR-proficient	0.00415186	none	Positive	ER+
TCGA-BH-A0HA	MMRD	HR-proficient	5.096e-81	none	Positive	ER+
TCGA-BH-A0HB	SBS5_6	HR-proficient	1.05521e-06	none	Positive	ER+
TCGA-BH-A0HF	SBS5_4	HR-proficient	9.61885e-130	NA	NA	NA
TCGA-BH-A0HI	SBS5_4	HR-proficient	4.40984e-05	none	Positive	ER+
TCGA-BH-A0HK	APOBEC_SBS2	HR-proficient	4.67774e-13	none	Positive	ER+
TCGA-BH-A0HL	SBS5_6	HR-proficient	0.000316197	none	Positive	NA
TCGA-BH-A0HN	SBS5_4	HR-proficient	0.00569157	none	Positive	NA
TCGA-BH-A0HO	SBS5_4	HR-proficient	0.000453243	none	Positive	ER+
TCGA-BH-A0HP	APOBEC_ID9	HR-proficient	6.45787e-45	none	Positive	ER+
TCGA-BH-A0HQ	SBS5_4	HR-proficient	4.55284e-07	none	Positive	ER+
TCGA-BH-A0HU	SBS5_4	HR-proficient	0.00345457	none	Positive	ER+
TCGA-BH-A0HW	SBS5_6	HR-proficient	1.30525e-06	none	Positive	ER+
TCGA-BH-A0HX	SBS5_1	HR-proficient	0.203849	none	Positive	ER+
TCGA-BH-A0HY	SBS5_4	HR-proficient	0.000153859	none	Positive	ER+HER2+
TCGA-BH-A0RX	SBS5_6	HR-proficient	5.91743e-07	none	Negative	TNBC
TCGA-BH-A0W3	SBS5_4	HR-proficient	0.0342089	none	Positive	ER+
TCGA-BH-A0W4	SBS5_4	HR-proficient	0.000561405	none	Positive	ER+
TCGA-BH-A0W5	SBS5_6	HR-proficient	0.000496622	none	Positive	ER+
TCGA-BH-A0W7	APOBEC_ID9	HR-proficient	3.43531e-27	none	Positive	ER+
TCGA-BH-A0WA	HRD_ID6high	HRD	0.999968	BRCA1	Negative	TNBC
TCGA-BH-A18F	SBS5_2	HR-proficient	6.02371e-09	none	Positive	ER+
TCGA-BH-A18G	MMRD	HR-proficient	8.02149666552827e-317	none	Negative	TNBC
TCGA-BH-A18H	SBS5_2	HR-proficient	0.000125757	none	Positive	ER+HER2+
TCGA-BH-A18I	SBS5_4	HR-proficient	6.3188e-05	none	Positive	ER+HER2+
TCGA-BH-A18J	APOBEC_ID9	HR-proficient	7.34937e-05	none	Positive	ER+
TCGA-BH-A18K	SBS5_2	HR-proficient	0.00596559	none	Positive	ER+
TCGA-BH-A18L	SBS5_6	HR-proficient	1.15163e-07	none	Positive	ER+
TCGA-BH-A18M	SBS5_2	HR-proficient	0.0815801	none	Positive	ER+HER2+
TCGA-BH-A18N	SBS5_6	HR-proficient	3.62425e-05	none	Positive	ER+
TCGA-BH-A18P	APOBEC_ID9	HR-proficient	1.80278e-45	none	Positive	NA
TCGA-BH-A18Q	HRD_ID6high	HRD	0.999792	none	Negative	HER2+
TCGA-BH-A18R	HRD_ID6mid	HR-proficient	0.717254	none	Indeterminate	HER2+
TCGA-BH-A18S	SBS5_4	HR-proficient	0.254156	none	Positive	ER+
TCGA-BH-A18T	HRD_ID9	HRD	0.851438	none	Negative	HER2+
TCGA-BH-A18U	APOBEC_SBS2	HR-proficient	5.83418e-12	none	Positive	NA
TCGA-BH-A18V	HRD_APOBEC	HRD	1	none	Negative	TNBC
TCGA-BH-A1EN	SBS5_4	HR-proficient	1.0197e-06	none	Negative	HER2+
TCGA-BH-A1EO	SBS5_6	HR-proficient	1.55096e-08	none	Positive	ER+
TCGA-BH-A1ES	SBS5_SBS18	HR-proficient	0.00609506	none	Positive	ER+
TCGA-BH-A1ET	SBS5_6	HR-proficient	0.000916421	none	Positive	ER+
TCGA-BH-A1EU	SBS5_4	HR-proficient	0.00728349	none	Positive	ER+
TCGA-BH-A1EV	APOBEC_SBS2	HR-proficient	1.20142e-05	none	Positive	ER+HER2+
TCGA-BH-A1EW	APOBEC_SBS2	HR-proficient	0.00414079	none	Negative	TNBC
TCGA-BH-A1EX	SBS5_6	HR-proficient	0.000182371	none	Positive	ER+HER2+
TCGA-BH-A1EY	SBS5_2	HR-proficient	0.00215707	none	Positive	ER+
TCGA-BH-A1F0	SBS5_2	HR-proficient	0.0112155	none	Negative	NA
TCGA-BH-A1F2	SBS5_2	HR-proficient	2.29818e-05	none	Positive	ER+HER2+
TCGA-BH-A1F5	SBS5_4	HR-proficient	0.014421	none	Positive	ER+
TCGA-BH-A1F6	SBS5_4	HR-proficient	0.324774	none	Negative	TNBC
TCGA-BH-A1F8	APOBEC_SBS2	HR-proficient	5.03688e-10	none	Positive	ER+HER2+
TCGA-BH-A1FC	SBS5_2	HR-proficient	2.24167e-06	none	Negative	TNBC
TCGA-BH-A1FD	SBS5_4	HR-proficient	9.32414e-05	none	Positive	ER+
TCGA-BH-A1FE	SBS5_4	HR-proficient	0.0863017	none	Positive	ER+
TCGA-BH-A1FG	SBS5_4	HR-proficient	0.0157049	none	Positive	ER+
TCGA-BH-A1FH	SBS5_4	HR-proficient	0.00465815	none	Positive	ER+
TCGA-BH-A1FJ	SBS5_4	HR-proficient	3.05237e-06	none	Negative	NA
TCGA-BH-A1FL	SBS5_4	HR-proficient	4.42366e-05	none	Positive	ER+
TCGA-BH-A1FM	SBS5_2	HR-proficient	1.19524e-05	none	Positive	ER+
TCGA-BH-A1FN	HRD_APOBEC	HRD	0.999971	BRCA2	Positive	ER+
TCGA-BH-A1FR	SBS5_4	HR-proficient	0.00867931	none	Positive	ER+
TCGA-BH-A1FU	SBS5_2	HR-proficient	0.0666174	BRCA1	Negative	NA
TCGA-BH-A201	SBS5_4	HR-proficient	0.144124	none	Positive	ER+
TCGA-BH-A202	SBS5_4	HR-proficient	0.0177146	none	Positive	ER+HER2+
TCGA-BH-A203	SBS5_6	HR-proficient	7.36083e-10	none	[Not Evaluated]	NA
TCGA-BH-A204	SBS5_6	HR-proficient	7.93994e-05	none	[Not Evaluated]	NA
TCGA-BH-A208	APOBEC_SBS2	HR-proficient	0.0025876	none	[Not Evaluated]	NA
TCGA-BH-A209	APOBEC_ID9	HR-proficient	1.69918e-11	none	Positive	ER+
TCGA-BH-A28Q	SBS5_4	HR-proficient	0.00105642	RAD51C	Positive	ER+
TCGA-BH-A2L8	APOBEC_ID9	HR-proficient	4.16171e-90	none	Positive	ER+
TCGA-BH-A42U	APOBEC_SBS2	HR-proficient	0.0579142	none	Negative	TNBC
TCGA-BH-A42V	APOBEC_SBS2	HR-proficient	6.80816e-05	none	Positive	ER+
TCGA-BH-A5IZ	HRD_ID6high	HRD	0.998629	none	Positive	ER+
TCGA-BH-A5J0	APOBEC_SBS2	HR-proficient	1.54945e-07	none	Positive	ER+
TCGA-BH-A6R8	SBS5_6	HR-proficient	0.000188776	none	Positive	ER+
TCGA-BH-A6R9	HRD_ID8	HR-proficient	0.71	NA	NA	NA
TCGA-BH-A8FY	SBS5_4	HR-proficient	0.161076	NA	Positive	ER+
TCGA-BH-A8FZ	HRD_ID6high	HRD	0.932158	NA	Positive	ER+
TCGA-BH-A8G0	SBS5_4	HR-proficient	0.0132059	NA	Positive	ER+
TCGA-BH-AB28	SBS5_6	HR-proficient	2.77784e-06	NA	Positive	ER+
TCGA-C8-A12K	HRD_APOBEC	HRD	0.999963	BRCA1	[Not Evaluated]	NA
TCGA-C8-A12L	SBS5_3	HR-proficient	0.324446	BRCA1	Negative	NA
TCGA-C8-A12M	SBS5_6	HR-proficient	2.56771e-05	none	Positive	ER+
TCGA-C8-A12N	SBS5_4	HR-proficient	0.000701671	none	Positive	ER+
TCGA-C8-A12O	SBS5_6	HR-proficient	1.06197e-06	none	Positive	ER+
TCGA-C8-A12P	APOBEC_SBS2	HR-proficient	3.68326e-06	none	Negative	HER2+
TCGA-C8-A12Q	APOBEC_SBS2	HR-proficient	3.25119e-07	none	Negative	HER2+
TCGA-C8-A12T	APOBEC_ID9	HR-proficient	1.79011e-15	none	Positive	ER+HER2+
TCGA-C8-A12U	SBS5_4	HR-proficient	3.93427e-05	none	Positive	ER+
TCGA-C8-A12V	HRD_ID8	HR-proficient	0.77838	none	Negative	TNBC
TCGA-C8-A12W	SBS5_6	HR-proficient	1.60621e-10	none	Positive	ER+
TCGA-C8-A12X	SBS5_4	HR-proficient	0.00166648	none	Positive	ER+
TCGA-C8-A12Y	SBS5_6	HR-proficient	1.8249e-08	none	[Not Evaluated]	NA
TCGA-C8-A12Z	APOBEC_SBS2	HR-proficient	1.16822e-05	none	Negative	HER2+
TCGA-C8-A130	SBS5_6	HR-proficient	6.19831e-08	none	Positive	ER+
TCGA-C8-A131	SBS5_6	HR-proficient	5.92777e-08	none	Negative	TNBC
TCGA-C8-A132	SBS5_2	HR-proficient	0.000642273	none	Positive	ER+
TCGA-C8-A133	SBS5_1	HR-proficient	0.215403	none	Positive	ER+
TCGA-C8-A134	HRD_SBS8	HRD	0.999477	BRCA1	Negative	NA
TCGA-C8-A135	SBS5_6	HR-proficient	4.07447e-11	none	Negative	HER2+
TCGA-C8-A137	APOBEC_SBS2	HR-proficient	9.49802e-08	none	Negative	HER2+
TCGA-C8-A138	SBS5_SBS18	HR-proficient	3.55123e-07	none	Positive	ER+
TCGA-C8-A1HE	APOBEC_SBS2	HR-proficient	2.29195e-05	none	Positive	ER+
TCGA-C8-A1HF	SBS5_2	HR-proficient	0.0455783	none	Negative	HER2+
TCGA-C8-A1HG	SBS5_6	HR-proficient	2.57204e-06	none	Positive	ER+
TCGA-C8-A1HI	SBS5_6	HR-proficient	1.10552e-05	none	Positive	ER+
TCGA-C8-A1HJ	HRD_ID6mid	HRD	0.999997	RAD51C	Negative	TNBC
TCGA-C8-A1HK	APOBEC_SBS2	HR-proficient	0.000192227	none	Negative	HER2+
TCGA-C8-A1HL	SBS5_SBS18	HR-proficient	0.00165918	none	Positive	ER+
TCGA-C8-A1HM	APOBEC_ID9	HR-proficient	7.72772e-26	none	Positive	ER+
TCGA-C8-A1HN	SBS5_6	HR-proficient	3.90602e-07	none	Positive	ER+
TCGA-C8-A1HO	SBS5_SBS18	HR-proficient	0.000390279	none	Positive	ER+
TCGA-C8-A26V	APOBEC_SBS13	HR-proficient	0.00822697	none	Positive	ER+
TCGA-C8-A26W	APOBEC_SBS2	HR-proficient	0.000231906	none	Positive	ER+
TCGA-C8-A26X	SBS5_4	HR-proficient	1.44317e-05	none	Negative	TNBC
TCGA-C8-A26Y	APOBEC_ID9	HR-proficient	5.82953e-42	none	Negative	TNBC
TCGA-C8-A26Z	SBS5_6	HR-proficient	4.02832e-05	none	Positive	ER+
TCGA-C8-A273	SBS5_6	HR-proficient	2.19322e-05	none	Positive	ER+
TCGA-C8-A274	APOBEC_SBS13	HR-proficient	1.29126e-09	none	Positive	ER+
TCGA-C8-A275	APOBEC_ID9	HR-proficient	7.4778e-08	none	[Not Evaluated]	NA
TCGA-C8-A278	SBS5_2	HR-proficient	0.00735133	none	Negative	HER2+
TCGA-C8-A27A	SBS5_2	HR-proficient	0.00113997	none	Positive	ER+
TCGA-C8-A27B	HRD_APOBEC	HRD	1	RAD51C	Negative	TNBC
TCGA-C8-A8HP	APOBEC_ID9	HR-proficient	1.97656e-20	NA	Negative	HER2+
TCGA-C8-A8HQ	APOBEC_ID9	HR-proficient	9.28719e-28	NA	Positive	ER+
TCGA-C8-A8HR	HRD_ID6mid	HR-proficient	0.784718	NA	NA	NA
TCGA-C8-A9FZ	SBS5_4	HR-proficient	0.00852118	NA	NA	NA
TCGA-D8-A13Y	SBS5_2	HR-proficient	0.246759	BRCA1	Positive	ER+
TCGA-D8-A13Z	SBS5_1	HR-proficient	0.172624	none	Negative	TNBC
TCGA-D8-A140	SBS5_4	HR-proficient	7.9399e-13	none	Positive	ER+HER2+
TCGA-D8-A141	SBS5_4	HR-proficient	0.00187167	none	Positive	ER+
TCGA-D8-A142	SBS5_SBS39	HR-proficient	7.07705e-05	none	Negative	NA
TCGA-D8-A143	HRD_ID6high	HR-proficient	0.249998	none	Negative	TNBC
TCGA-D8-A145	SBS5_4	HR-proficient	0.00137078	none	Positive	ER+
TCGA-D8-A146	SBS5_4	HR-proficient	3.60951e-05	none	Positive	ER+
TCGA-D8-A147	HRD_APOBEC	HRD	0.999998	BRCA1	Negative	TNBC
TCGA-D8-A1J8	APOBEC_SBS2	HR-proficient	4.70748e-58	none	Positive	ER+
TCGA-D8-A1J9	APOBEC_ID9	HR-proficient	2.0243e-21	none	Positive	ER+HER2+
TCGA-D8-A1JA	APOBEC_ID9	HR-proficient	8.30738e-132	none	Negative	HER2+
TCGA-D8-A1JB	HRD_ID6high	HR-proficient	0.671992	BRCA2	Positive	ER+
TCGA-D8-A1JC	APOBEC_SBS2	HR-proficient	1.12324e-06	none	Positive	ER+
TCGA-D8-A1JD	HRD_ID8	HRD	0.998273	BRCA2	Positive	ER+
TCGA-D8-A1JE	SBS5_6	HR-proficient	4.16976e-05	none	Positive	ER+
TCGA-D8-A1JF	SBS5_4	HR-proficient	7.96642e-07	none	Negative	TNBC
TCGA-D8-A1JG	SBS5_SBS18	HR-proficient	1.54218e-11	none	Negative	NA
TCGA-D8-A1JH	SBS5_4	HR-proficient	0.0030562	none	Positive	ER+
TCGA-D8-A1JI	SBS5_4	HR-proficient	3.81285e-06	none	Positive	ER+
TCGA-D8-A1JJ	APOBEC_SBS2	HR-proficient	1.57058e-08	none	Positive	ER+
TCGA-D8-A1JK	HRD_ID4	HRD	0.895915	none	Negative	NA
TCGA-D8-A1JL	HRD_ID8	HRD	0.998506	BRCA1	Negative	TNBC
TCGA-D8-A1JM	SBS5_4	HR-proficient	0.0011608	none	Positive	ER+
TCGA-D8-A1JN	APOBEC_ID9	HR-proficient	1.75082e-18	none	Positive	ER+
TCGA-D8-A1JP	HRD_ID6high	HRD	0.999996	BRCA2	Positive	ER+
TCGA-D8-A1JS	SBS5_4	HR-proficient	0.00219112	none	Positive	ER+
TCGA-D8-A1JT	SBS5_4	HR-proficient	0.000292904	none	Positive	ER+
TCGA-D8-A1JU	SBS5_4	HR-proficient	0.0451087	none	Positive	ER+
TCGA-D8-A1X5	SBS5_SBS18	HR-proficient	1.28936e-07	none	Positive	ER+HER2+
TCGA-D8-A1X6	SBS5_6	HR-proficient	1.22792e-07	none	Positive	ER+
TCGA-D8-A1X7	SBS5_4	HR-proficient	0.00278824	none	Positive	ER+
TCGA-D8-A1X8	SBS5_4	HR-proficient	0.00161699	none	Positive	ER+
TCGA-D8-A1X9	HRD_ID6high	HRD	0.999935	none	Positive	ER+
TCGA-D8-A1XA	SBS5_4	HR-proficient	0.00193308	none	Positive	ER+
TCGA-D8-A1XB	SBS5_4	HR-proficient	0.0052778	none	Positive	ER+
TCGA-D8-A1XC	SBS5_6	HR-proficient	3.83425e-05	none	Positive	ER+
TCGA-D8-A1XF	SBS5_6	HR-proficient	5.42702e-07	RAD51C	Positive	ER+
TCGA-D8-A1XG	SBS5_4	HR-proficient	0.0270595	none	Positive	ER+
TCGA-D8-A1XJ	APOBEC_SBS2	HR-proficient	1.73317e-14	none	Positive	ER+HER2+
TCGA-D8-A1XK	MMRD	HR-proficient	4.12965e-131	BRCA1	Negative	TNBC
TCGA-D8-A1XL	HRD_ID6high	HRD	0.991389	none	Positive	ER+
TCGA-D8-A1XM	APOBEC_SBS2	HR-proficient	3.98703e-07	none	Positive	ER+
TCGA-D8-A1XO	SBS5_2	HR-proficient	0.013602	none	Positive	ER+
TCGA-D8-A1XQ	MMRD	HR-proficient	5.04e-84	BRCA1	Negative	TNBC
TCGA-D8-A1XR	SBS5_4	HR-proficient	0.000625411	none	Positive	ER+
TCGA-D8-A1XS	SBS5_4	HR-proficient	0.000861104	none	Positive	ER+HER2+
TCGA-D8-A1XT	SBS5_4	HR-proficient	0.000570453	none	Negative	HER2+
TCGA-D8-A1XU	SBS5_2	HR-proficient	0.0379611	none	Positive	ER+
TCGA-D8-A1XV	SBS5_6	HR-proficient	3.21152e-05	none	Positive	ER+
TCGA-D8-A1XW	HRD_ID6mid	HRD	0.999762	PALB2	Negative	NA
TCGA-D8-A1XY	SBS5_6	HR-proficient	4.83539e-08	none	Positive	ER+HER2+
TCGA-D8-A1XZ	SBS5_6	HR-proficient	8.1902e-10	none	Positive	ER+
TCGA-D8-A1Y0	HRD_ID8	HRD	0.998765	none	Positive	ER+
TCGA-D8-A1Y1	MMRD	HR-proficient	2.44689e-59	none	Positive	ER+
TCGA-D8-A1Y2	APOBEC_SBS2	HR-proficient	0.0013373	none	Positive	ER+
TCGA-D8-A1Y3	SBS5_6	HR-proficient	1.4285e-08	none	Positive	ER+
TCGA-D8-A27E	SBS5_4	HR-proficient	0.216199	none	Positive	ER+
TCGA-D8-A27F	HRD_ID8	HRD	0.999938	BRCA1	Negative	TNBC
TCGA-D8-A27G	APOBEC_ID9	HR-proficient	1.24023e-160	none	Positive	ER+
TCGA-D8-A27H	HRD_ID6mid	HRD	0.999998	BRCA1	Negative	TNBC
TCGA-D8-A27I	SBS5_4	HR-proficient	0.000837931	none	Positive	ER+
TCGA-D8-A27K	SBS5_6	HR-proficient	0.000159974	none	Positive	ER+
TCGA-D8-A27L	APOBEC_SBS2	HR-proficient	6.90699e-07	none	Positive	ER+
TCGA-D8-A27M	SBS5_1	HR-proficient	0.164695	BRCA1	Negative	TNBC
TCGA-D8-A27N	SBS5_6	HR-proficient	5.87781e-07	none	Positive	ER+HER2+
TCGA-D8-A27P	SBS5_6	HR-proficient	0.000122897	none	Positive	ER+
TCGA-D8-A27R	SBS5_4	HR-proficient	0.0104925	none	Positive	ER+
TCGA-D8-A27T	SBS5_6	HR-proficient	2.62049e-05	NA	Positive	ER+
TCGA-D8-A27V	APOBEC_SBS2	HR-proficient	3.44217e-28	none	Positive	ER+
TCGA-D8-A27W	SBS5_6	HR-proficient	7.95832e-06	none	Positive	ER+
TCGA-D8-A3Z6	SBS5_4	HR-proficient	0.00521575	none	Positive	ER+
TCGA-D8-A4Z1	APOBEC_ID9	HR-proficient	2.24897e-07	none	Positive	ER+
TCGA-D8-A73U	APOBEC_ID9	HR-proficient	1.93526e-15	none	Positive	ER+
TCGA-D8-A73W	SBS5_6	HR-proficient	4.52862e-08	NA	Positive	ER+
TCGA-D8-A73X	SBS5_6	HR-proficient	2.88896e-07	NA	Positive	ER+
TCGA-E2-A10A	SBS5_4	HR-proficient	0.0122388	none	Positive	ER+HER2+
TCGA-E2-A10C	APOBEC_ID9	HR-proficient	8.55941e-64	none	Positive	ER+
TCGA-E2-A14N	HRD_ID6high	HRD	0.999398	BRCA1	Negative	TNBC
TCGA-E2-A14O	SBS5_6	HR-proficient	4.48305e-06	none	Positive	ER+
TCGA-E2-A14P	SBS5_2	HR-proficient	3.00773e-09	none	Negative	HER2+
TCGA-E2-A14Q	SBS5_6	HR-proficient	2.8183e-05	none	Positive	ER+
TCGA-E2-A14R	HRD_ID8	HRD	0.999996	BRCA1	Negative	TNBC
TCGA-E2-A14T	SBS5_6	HR-proficient	5.31248e-05	none	Positive	ER+
TCGA-E2-A14V	SBS5_2	HR-proficient	3.05858e-05	none	Positive	ER+HER2+
TCGA-E2-A14W	HRD_ID6high	HRD	1	BRCA2	Positive	ER+
TCGA-E2-A14X	SBS5_2	HR-proficient	1.32635e-06	none	Negative	TNBC
TCGA-E2-A14Y	APOBEC_SBS2	HR-proficient	0.0638714	none	Positive	ER+
TCGA-E2-A14Z	SBS5_2	HR-proficient	5.55402e-05	none	Positive	ER+
TCGA-E2-A150	SBS5_4	HR-proficient	0.000435075	none	Negative	TNBC
TCGA-E2-A152	APOBEC_ID9	HR-proficient	1.06733e-10	none	Positive	ER+HER2+
TCGA-E2-A153	SBS5_6	HR-proficient	4.75245e-06	none	Positive	ER+
TCGA-E2-A154	SBS5_6	HR-proficient	3.98169e-05	none	Positive	ER+
TCGA-E2-A155	SBS5_2	HR-proficient	1.2753e-07	none	Positive	ER+
TCGA-E2-A156	SBS5_4	HR-proficient	0.0215	none	Positive	ER+
TCGA-E2-A158	HRD_ID6mid	HRD	0.997317	none	Negative	TNBC
TCGA-E2-A159	APOBEC_SBS13	HR-proficient	4.78141e-07	none	Negative	NA
TCGA-E2-A15A	SBS5_SBS18	HR-proficient	4.99355e-05	none	Positive	ER+
TCGA-E2-A15C	SBS5_6	HR-proficient	3.28744e-06	none	Positive	ER+
TCGA-E2-A15D	SBS5_6	HR-proficient	0.000150323	none	Positive	ER+
TCGA-E2-A15E	SBS5_6	HR-proficient	0.000416393	none	Positive	ER+
TCGA-E2-A15G	SBS5_4	HR-proficient	5.08221e-07	none	Positive	ER+
TCGA-E2-A15H	SBS5_4	HR-proficient	2.74005e-06	none	Positive	ER+
TCGA-E2-A15I	SBS5_SBS18	HR-proficient	0.000182708	none	Positive	ER+
TCGA-E2-A15J	SBS5_4	HR-proficient	0.00442283	none	Positive	ER+
TCGA-E2-A15K	SBS5_6	HR-proficient	7.45053e-07	none	Positive	ER+
TCGA-E2-A15L	SBS5_6	HR-proficient	5.00943e-06	none	Positive	ER+
TCGA-E2-A15M	SBS5_2	HR-proficient	1.68003e-05	none	Positive	ER+
TCGA-E2-A15O	SBS5_4	HR-proficient	0.00582599	none	Positive	ER+
TCGA-E2-A15P	SBS5_4	HR-proficient	0.00983993	none	Positive	ER+
TCGA-E2-A15R	SBS5_6	HR-proficient	1.4839e-08	none	Positive	ER+
TCGA-E2-A15S	HRD_ID6high	HR-proficient	0.726981	BRCA2	Positive	ER+
TCGA-E2-A15T	SBS5_6	HR-proficient	2.81801e-06	none	Positive	ER+
TCGA-E2-A1AZ	SBS5_2	HR-proficient	0.388626	none	Negative	NA
TCGA-E2-A1B0	SBS5_4	HR-proficient	3.72258e-06	none	Negative	HER2+
TCGA-E2-A1B1	APOBEC_SBS2	HR-proficient	0.000217637	none	Positive	ER+
TCGA-E2-A1B4	SBS5_2	HR-proficient	0.000548697	none	Positive	ER+
TCGA-E2-A1B5	APOBEC_SBS2	HR-proficient	8.23008e-06	none	Positive	ER+
TCGA-E2-A1B6	HRD_ID9	HRD	0.845769	none	Negative	NA
TCGA-E2-A1BC	SBS5_4	HR-proficient	0.00488915	none	Positive	ER+
TCGA-E2-A1BD	SBS5_6	HR-proficient	3.5967e-07	none	Positive	ER+
TCGA-E2-A1IE	SBS5_6	HR-proficient	0.00403914	none	Positive	ER+
TCGA-E2-A1IF	SBS5_4	HR-proficient	0.0093585	none	Positive	ER+
TCGA-E2-A1IG	SBS5_6	HR-proficient	3.11605e-06	none	Positive	ER+
TCGA-E2-A1IH	APOBEC_SBS2	HR-proficient	0.00171321	NA	Positive	ER+
TCGA-E2-A1II	SBS5_SBS39	HR-proficient	0.537152	none	Negative	NA
TCGA-E2-A1IJ	SBS5_4	HR-proficient	0.0333291	none	Positive	ER+
TCGA-E2-A1IK	SBS5_4	HR-proficient	0.0104093	none	Positive	ER+
TCGA-E2-A1IL	SBS5_SBS18	HR-proficient	0.000933895	none	Positive	ER+
TCGA-E2-A1IN	APOBEC_SBS13	HR-proficient	1.3472e-09	none	Positive	ER+
TCGA-E2-A1IO	SBS5_5	HR-proficient	0.00150335	none	Positive	ER+
TCGA-E2-A1IU	SBS5_2	HR-proficient	0.00454849	none	Positive	ER+
TCGA-E2-A1L6	SBS5_4	HR-proficient	0.00391116	none	Positive	ER+
TCGA-E2-A1L7	HRD_ID8	HRD	0.980183	BRCA1	Negative	TNBC
TCGA-E2-A1L8	SBS5_4	HR-proficient	0.00790976	none	Positive	ER+
TCGA-E2-A1L9	SBS5_4	HR-proficient	0.000141526	none	Positive	ER+
TCGA-E2-A1LA	HRD_ID6mid	HRD	0.999889	none	Positive	ER+
TCGA-E2-A1LB	APOBEC_SBS2	HR-proficient	0.000115401	none	Negative	HER2+
TCGA-E2-A1LG	APOBEC_ID9	HR-proficient	1.56555e-20	none	Negative	NA
TCGA-E2-A1LH	HRD_ID6mid	HRD	1	RAD51C	Negative	TNBC
TCGA-E2-A1LK	SBS5_6	HR-proficient	3.70477e-10	none	Negative	NA
TCGA-E2-A1LL	HRD_ID9	HR-proficient	0.716153	none	Negative	TNBC
TCGA-E2-A1LS	SBS5_3	HR-proficient	0.518073	none	Negative	NA
TCGA-E2-A2P5	SBS5_2	HR-proficient	3.20236e-08	none	Positive	ER+
TCGA-E2-A56Z	SBS5_4	HR-proficient	9.23232e-06	none	Positive	ER+
TCGA-E2-A570	SBS5_4	HR-proficient	0.000825722	none	Positive	ER+
TCGA-E2-A572	SBS5_4	HR-proficient	0.00825681	none	Positive	NA
TCGA-E2-A573	SBS5_4	HR-proficient	0.0191954	none	Negative	NA
TCGA-E2-A574	APOBEC_SBS2	HR-proficient	2.98119e-07	none	Negative	NA
TCGA-E2-A576	SBS5_6	HR-proficient	5.76788e-10	none	Positive	ER+
TCGA-E2-A9RU	SBS5_2	HR-proficient	3.13719e-12	NA	NA	NA
TCGA-E9-A1N3	SBS5_4	HR-proficient	0.0577264	none	[Not Evaluated]	NA
TCGA-E9-A1N4	APOBEC_SBS2	HR-proficient	0.000147524	none	Positive	ER+HER2+
TCGA-E9-A1N5	HRD_ID6high	HR-proficient	0.500455	none	Positive	ER+HER2+
TCGA-E9-A1N8	SBS5_4	HR-proficient	0.0282817	none	Negative	NA
TCGA-E9-A1N9	SBS5_SBS18	HR-proficient	0.000291618	none	Negative	HER2+
TCGA-E9-A1NA	SBS5_2	HR-proficient	0.00349719	none	Positive	ER+HER2+
TCGA-E9-A1NC	HRD_ID6high	HRD	0.994018	BRCA1	Negative	HER2+
TCGA-E9-A1ND	SBS5_SBS39	HR-proficient	0.118912	none	Negative	HER2+
TCGA-E9-A1NE	HRD_ID9	HRD	0.915093	BRCA2	Positive	ER+
TCGA-E9-A1NF	APOBEC_SBS2	HR-proficient	0.00011553	none	Positive	ER+
TCGA-E9-A1NG	SBS5_4	HR-proficient	0.00177234	none	Positive	ER+
TCGA-E9-A1NH	SBS5_4	HR-proficient	0.000853962	none	Positive	ER+
TCGA-E9-A1NI	SBS5_4	HR-proficient	3.967e-08	none	Positive	ER+
TCGA-E9-A1QZ	SBS5_SBS18	HR-proficient	0.0115918	none	[Not Evaluated]	NA
TCGA-E9-A1R0	SBS5_2	HR-proficient	5.28976e-07	none	[Not Evaluated]	NA
TCGA-E9-A1R2	HRD_ID6high	HRD	0.991965	BRCA2	Positive	ER+
TCGA-E9-A1R3	SBS5_4	HR-proficient	0.00640324	none	[Not Evaluated]	NA
TCGA-E9-A1R4	APOBEC_SBS13	HR-proficient	5.6765e-05	none	[Not Evaluated]	NA
TCGA-E9-A1R5	SBS5_4	HR-proficient	4.88342e-06	none	[Not Evaluated]	NA
TCGA-E9-A1R6	SBS5_6	HR-proficient	4.10524e-05	none	[Not Evaluated]	NA
TCGA-E9-A1R7	SBS5_4	HR-proficient	0.00215878	none	[Not Evaluated]	NA
TCGA-E9-A1RA	SBS5_4	HR-proficient	0.00331365	none	[Not Evaluated]	NA
TCGA-E9-A1RB	SBS5_SBS18	HR-proficient	0.00307013	none	[Not Evaluated]	NA
TCGA-E9-A1RC	SBS5_6	HR-proficient	1.64639e-06	none	[Not Evaluated]	NA
TCGA-E9-A1RD	SBS5_2	HR-proficient	0.0261089	none	[Not Evaluated]	NA
TCGA-E9-A1RE	SBS5_6	HR-proficient	2.29606e-09	none	[Not Evaluated]	NA
TCGA-E9-A1RF	HRD_ID8	HRD	0.997053	none	[Not Evaluated]	NA
TCGA-E9-A1RG	SBS5_2	HR-proficient	0.0415859	none	[Not Evaluated]	NA
TCGA-E9-A1RH	SBS5_1	HR-proficient	0.0236914	none	[Not Evaluated]	NA
TCGA-E9-A1RI	SBS5_1	HR-proficient	0.0791332	none	[Not Evaluated]	NA
TCGA-E9-A226	APOBEC_SBS2	HR-proficient	3.76263e-05	none	[Not Evaluated]	NA
TCGA-E9-A227	SBS5_2	HR-proficient	0.208401	none	Positive	ER+
TCGA-E9-A228	SBS5_2	HR-proficient	7.22921e-07	none	[Not Evaluated]	NA
TCGA-E9-A229	SBS5_4	HR-proficient	0.00191588	none	[Not Evaluated]	NA
TCGA-E9-A22A	HRD_ID8	HR-proficient	0.578112	none	Positive	ER+
TCGA-E9-A22B	SBS5_4	HR-proficient	1.0281e-05	NA	Positive	ER+
TCGA-E9-A22D	SBS5_6	HR-proficient	3.42294e-06	none	Positive	ER+HER2+
TCGA-E9-A22E	HRD_ID8	HRD	0.999492	BRCA1	Positive	ER+HER2+
TCGA-E9-A22G	HRD_ID8	HRD	0.999996	BRCA1	Negative	HER2+
TCGA-E9-A22H	SBS5_4	HR-proficient	0.000220232	none	Positive	ER+HER2+
TCGA-E9-A243	HRD_ID8	HRD	0.995259	BRCA1	[Not Evaluated]	NA
TCGA-E9-A244	HRD_ID6high	HRD	0.887668	BRCA1	[Not Evaluated]	NA
TCGA-E9-A245	SBS5_4	HR-proficient	0.122009	none	[Not Evaluated]	NA
TCGA-E9-A247	SBS5_6	HR-proficient	1.41869e-06	none	[Not Evaluated]	NA
TCGA-E9-A248	SBS5_4	HR-proficient	0.00808373	none	[Not Evaluated]	NA
TCGA-E9-A24A	SBS5_6	HR-proficient	0.00400424	none	[Not Evaluated]	NA
TCGA-E9-A295	SBS5_SBS18	HR-proficient	1.38391e-10	none	Positive	ER+HER2+
TCGA-E9-A2JS	SBS5_SBS18	HR-proficient	1.56693e-12	none	[Not Evaluated]	NA
TCGA-E9-A2JT	APOBEC_ID9	HR-proficient	0.000478218	none	[Not Evaluated]	NA
TCGA-E9-A3X8	SBS5_4	HR-proficient	0.00178416	none	Positive	ER+HER2+
TCGA-E9-A54Y	SBS5_6	HR-proficient	2.32522e-07	none	Positive	ER+
TCGA-E9-A5FK	SBS5_4	HR-proficient	0.00327496	none	Positive	ER+
TCGA-E9-A5FL	SBS5_SBS39	HR-proficient	0.454153	none	Negative	TNBC
TCGA-E9-A5UO	SBS5_6	HR-proficient	0.000154655	none	[Not Evaluated]	NA
TCGA-E9-A6HE	SBS5_6	HR-proficient	1.11374e-05	none	Positive	ER+
TCGA-EW-A1IW	APOBEC_SBS2	HR-proficient	3.72553e-06	none	Positive	ER+HER2+
TCGA-EW-A1IX	APOBEC_ID9	HR-proficient	0.00848723	none	Positive	ER+
TCGA-EW-A1IY	APOBEC_SBS2	HR-proficient	3.37343e-05	none	Positive	ER+
TCGA-EW-A1IZ	MMRD	HR-proficient	1.5676e-117	none	Positive	ER+
TCGA-EW-A1J1	SBS5_4	HR-proficient	0.00607003	none	Positive	ER+
TCGA-EW-A1J2	SBS5_2	HR-proficient	1.28584e-05	none	Positive	ER+
TCGA-EW-A1J3	SBS5_4	HR-proficient	0.078423	none	Positive	ER+HER2+
TCGA-EW-A1J5	APOBEC_ID9	HR-proficient	4.71584e-80	none	Positive	ER+
TCGA-EW-A1J6	SBS5_SBS18	HR-proficient	0.000119307	none	Positive	ER+
TCGA-EW-A1OV	APOBEC_ID9	HR-proficient	6.34331e-13	none	Negative	TNBC
TCGA-EW-A1OX	SBS5_4	HR-proficient	0.0278041	none	Positive	ER+
TCGA-EW-A1OY	SBS5_6	HR-proficient	1.36355e-08	none	Positive	ER+
TCGA-EW-A1OZ	SBS5_2	HR-proficient	3.9125e-06	none	Positive	ER+
TCGA-EW-A1P0	SBS5_4	HR-proficient	0.324597	none	Positive	ER+
TCGA-EW-A1P1	SBS5_4	HR-proficient	0.214463	none	Negative	NA
TCGA-EW-A1P3	SBS5_4	HR-proficient	0.000220758	none	Positive	ER+
TCGA-EW-A1P4	HRD_ID8	HRD	0.993578	BRCA1	Negative	TNBC
TCGA-EW-A1P5	SBS5_6	HR-proficient	0.000150222	none	Positive	ER+
TCGA-EW-A1P6	SBS5_4	HR-proficient	8.29932e-05	none	Positive	ER+
TCGA-EW-A1P7	HRD_SBS8	HR-proficient	0.501624	BRCA2	Negative	NA
TCGA-EW-A1P8	SBS5_4	HR-proficient	0.00333564	none	Negative	TNBC
TCGA-EW-A1PA	SBS5_2	HR-proficient	0.00627456	none	Positive	ER+
TCGA-EW-A1PB	HRD_APOBEC	HRD	1	BRCA1	Negative	TNBC
TCGA-EW-A1PD	HRD_ID8	HRD	0.999944	BRCA2	Positive	ER+
TCGA-EW-A1PE	SBS5_2	HR-proficient	7.61703e-05	none	Positive	ER+
TCGA-EW-A1PG	SBS5_5	HR-proficient	0.00128629	none	Positive	ER+
TCGA-EW-A1PH	SBS5_6	HR-proficient	3.37824e-06	none	Negative	TNBC
TCGA-EW-A2FS	SBS5_6	HR-proficient	5.11929e-05	none	Positive	ER+
TCGA-EW-A2FV	SBS5_4	HR-proficient	4.97772e-52	none	Positive	ER+
TCGA-EW-A2FW	SBS5_6	HR-proficient	7.02922e-06	none	Positive	ER+
TCGA-EW-A6S9	SBS5_6	HR-proficient	0.00155652	none	Positive	ER+HER2+
TCGA-EW-A6SA	SBS5_2	HR-proficient	1.494e-06	NA	Positive	ER+
TCGA-EW-A6SB	SBS5_3	HR-proficient	0.00281991	NA	Negative	TNBC
TCGA-EW-A6SC	SBS5_4	HR-proficient	0.00857095	NA	Positive	ER+
TCGA-EW-A6SD	APOBEC_SBS2	HR-proficient	0.0122635	none	Negative	NA
TCGA-GI-A2C8	HRD_ID9	HRD	0.879447	none	Positive	ER+
TCGA-GM-A2D9	APOBEC_ID9	HR-proficient	2.35033e-86	none	Positive	ER+
TCGA-GM-A2DA	SBS5_4	HR-proficient	8.92567e-05	none	Positive	ER+
TCGA-GM-A2DB	SBS5_1	HR-proficient	0.000138589	none	Negative	TNBC
TCGA-GM-A2DC	SBS5_6	HR-proficient	4.51512e-06	none	Positive	ER+
TCGA-GM-A2DD	SBS5_4	HR-proficient	0.0086029	none	Negative	NA
TCGA-GM-A2DF	SBS5_2	HR-proficient	0.00480906	BRCA1	Negative	TNBC
TCGA-GM-A2DH	HRD_APOBEC	HRD	1	PALB2	Negative	TNBC
TCGA-GM-A2DI	APOBEC_ID9	HR-proficient	9.41124e-13	none	Negative	NA
TCGA-GM-A2DK	SBS5_4	HR-proficient	0.00179312	none	Positive	ER+
TCGA-GM-A2DL	SBS5_2	HR-proficient	0.000521533	none	Positive	ER+
TCGA-GM-A2DM	SBS5_4	HR-proficient	0.0375401	none	Positive	ER+
TCGA-GM-A2DN	SBS5_4	HR-proficient	0.0341851	none	Positive	ER+
TCGA-GM-A2DO	APOBEC_ID9	HR-proficient	5.00959e-21	none	Positive	ER+
TCGA-GM-A3NW	APOBEC_SBS13	HR-proficient	2.27392e-05	none	Negative	NA
TCGA-GM-A3XG	HRD_ID8	HR-proficient	0.651147	none	Positive	ER+
TCGA-GM-A3XL	HRD_ID8	HRD	0.999998	BRCA1	Negative	NA
TCGA-GM-A5PV	SBS5_4	HR-proficient	0.196529	none	Positive	ER+
TCGA-GM-A5PX	SBS5_6	HR-proficient	0.000175224	none	Positive	ER+
TCGA-HN-A2NL	HRD_ID6high	HR-proficient	0.671154	BRCA2	Negative	TNBC
TCGA-HN-A2OB	SBS5_2	HR-proficient	0.0561216	none	Positive	ER+
TCGA-LD-A66U	SBS5_4	HR-proficient	0.00141585	none	Positive	ER+
TCGA-LD-A74U	APOBEC_ID9	HR-proficient	1.35238e-34	none	Positive	ER+
TCGA-LD-A7W5	SBS5_2	HR-proficient	1.78691e-05	NA	Positive	ER+
TCGA-LD-A7W6	SBS5_4	HR-proficient	0.000376117	NA	Positive	ER+
TCGA-LD-A9QF	SBS5_6	HR-proficient	0.00106493	NA	Negative	HER2+
TCGA-LL-A50Y	SBS5_6	HR-proficient	2.4041e-07	none	Positive	ER+
TCGA-LL-A5YL	APOBEC_SBS2	HR-proficient	9.56727e-09	none	Positive	ER+HER2+
TCGA-LL-A5YM	SBS5_4	HR-proficient	0.0052896	none	Positive	ER+
TCGA-LL-A5YN	SBS5_4	HR-proficient	0.00492711	none	Positive	ER+
TCGA-LL-A5YO	HRD_ID6mid	HRD	0.935545	none	Negative	TNBC
TCGA-LL-A5YP	HRD_ID9	HRD	0.832919	none	Positive	ER+
TCGA-LL-A6FP	SBS5_4	HR-proficient	0.000427436	none	Positive	ER+
TCGA-LL-A6FQ	SBS5_6	HR-proficient	2.3762e-12	none	Positive	ER+
TCGA-LL-A6FR	SBS5_4	HR-proficient	0.00339979	none	Negative	NA
TCGA-LL-A73Y	APOBEC_SBS13	HR-proficient	4.94495e-07	none	Negative	TNBC
TCGA-LL-A73Z	SBS5_4	HR-proficient	3.17546e-05	NA	Positive	ER+
TCGA-LL-A740	SBS5_4	HR-proficient	0.0012841	NA	NA	NA
TCGA-LL-A7SZ	SBS5_6	HR-proficient	7.44555e-07	NA	Positive	ER+
TCGA-LL-A7T0	SBS5_6	HR-proficient	2.19557e-08	NA	Positive	ER+HER2+
TCGA-LL-A8F5	HRD_ID8	HRD	0.999973	NA	Positive	ER+
TCGA-LL-A9Q3	SBS5_6	HR-proficient	4.79461e-06	NA	Positive	ER+HER2+
TCGA-OK-A5Q2	SBS5_6	HR-proficient	1.65543e-05	none	Positive	ER+
TCGA-OL-A5D6	SBS5_2	HR-proficient	0.000259481	none	Negative	NA
TCGA-OL-A5D7	HRD_ID8	HR-proficient	0.720884	none	Negative	NA
TCGA-OL-A5D8	SBS5_4	HR-proficient	0.000745238	none	Positive	ER+
TCGA-OL-A5DA	APOBEC_SBS2	HR-proficient	1.42239e-08	none	Positive	ER+
TCGA-OL-A5RU	SBS5_6	HR-proficient	3.65761e-06	none	Positive	ER+
TCGA-OL-A5RV	SBS5_4	HR-proficient	0.0197569	none	Positive	ER+
TCGA-OL-A5RW	HRD_APOBEC	HRD	1	BRCA1	Negative	NA
TCGA-OL-A5RX	SBS5_4	HR-proficient	0.00255566	none	Positive	ER+
TCGA-OL-A5RY	SBS5_4	HR-proficient	0.387608	none	Positive	ER+
TCGA-OL-A5RZ	SBS5_6	HR-proficient	2.12712e-06	none	Positive	ER+
TCGA-OL-A5S0	SBS5_4	HR-proficient	0.00298984	none	Positive	ER+
TCGA-OL-A66H	SBS5_4	HR-proficient	0.0151305	none	Positive	ER+
TCGA-OL-A66I	SBS5_6	HR-proficient	0.000920947	none	Negative	NA
TCGA-OL-A66J	SBS5_6	HR-proficient	3.96795e-08	none	Positive	ER+
TCGA-OL-A66K	SBS5_4	HR-proficient	0.00109615	none	Positive	ER+
TCGA-OL-A66L	APOBEC_SBS2	HR-proficient	4.48147e-07	none	Positive	ER+
TCGA-OL-A66N	SBS5_6	HR-proficient	1.98989e-07	none	Positive	ER+
TCGA-OL-A66O	SBS5_6	HR-proficient	3.9911e-05	none	Positive	ER+
TCGA-OL-A66P	SBS5_4	HR-proficient	0.00807052	none	Negative	NA
TCGA-OL-A6VO	SBS5_4	HR-proficient	0.0102901	none	Negative	TNBC
TCGA-OL-A6VQ	APOBEC_SBS2	HR-proficient	5.00885e-06	NA	Positive	ER+
TCGA-OL-A6VR	SBS5_4	HR-proficient	0.0103797	none	Positive	ER+
TCGA-OL-A97C	SBS5_3	HR-proficient	0.0108179	NA	NA	NA
TCGA-PE-A5DC	HRD_ID6high	HRD	0.999998	BRCA2	Positive	ER+HER2+
TCGA-PE-A5DD	SBS5_2	HR-proficient	3.42979e-08	none	Positive	ER+HER2+
TCGA-PE-A5DE	APOBEC_ID9	HR-proficient	1.66267e-85	none	Positive	ER+
TCGA-PL-A8LV	HRD_APOBEC	HRD	0.990842	NA	NA	NA
TCGA-PL-A8LX	SBS5_4	HR-proficient	0.00127981	NA	NA	NA
TCGA-PL-A8LY	SBS5_4	HR-proficient	0.259804	NA	NA	NA
TCGA-PL-A8LZ	SBS5_SBS18	HR-proficient	0.00104242	NA	NA	NA
TCGA-S3-A6ZF	SBS5_6	HR-proficient	0.000349193	NA	Positive	ER+
TCGA-S3-A6ZG	SBS5_6	HR-proficient	1.58524e-07	NA	Positive	ER+
TCGA-S3-A6ZH	SBS5_6	HR-proficient	4.71575e-05	NA	Positive	ER+
TCGA-S3-AA0Z	SBS5_1	HR-proficient	4.61061e-05	NA	Positive	ER+
TCGA-S3-AA10	HRD_ID6high	HRD	1	NA	Negative	TNBC
TCGA-S3-AA11	SBS5_SBS18	HR-proficient	0.00499971	NA	Positive	ER+
TCGA-S3-AA12	SBS5_4	HR-proficient	0.000453823	NA	Positive	ER+
TCGA-S3-AA14	APOBEC_SBS2	HR-proficient	0.000756399	NA	Positive	ER+HER2+
TCGA-S3-AA15	HRD_APOBEC	HR-proficient	0.475343	NA	Negative	TNBC
TCGA-S3-AA17	HRD_ID8	HRD	0.99999	NA	Positive	ER+
TCGA-UL-AAZ6	SBS5_1	HR-proficient	0.00024012	NA	Positive	ER+HER2+
TCGA-UU-A93S	HRD_ID9	HR-proficient	0.740427	NA	Negative	HER2+
TCGA-V7-A7HQ	SBS5_4	HR-proficient	0.0970593	none	Positive	ER+
TCGA-W8-A86G	SBS5_5	HR-proficient	0.00128738	NA	Positive	ER+
TCGA-WT-AB41	APOBEC_SBS2	HR-proficient	6.48683e-08	NA	Positive	ER+
TCGA-WT-AB44	SBS5_6	HR-proficient	6.06509e-08	NA	Positive	ER+
TCGA-XX-A899	APOBEC_SBS2	HR-proficient	0.0110383	NA	Positive	ER+
TCGA-XX-A89A	APOBEC_ID9	HR-proficient	7.4215e-19	NA	Positive	ER+
TCGA-Z7-A8R5	SBS5_6	HR-proficient	5.60217e-08	NA	Positive	ER+
TCGA-Z7-A8R6	APOBEC_SBS2	HR-proficient	2.30176e-08	NA	Positive	ER+

## Sheet: Table S3
Table S3. ANOVA analysis of Hypoxia levels as a function of ER, BRCA-defect, and HRD status in the TCGA-BRCA cohort
Column1	Df	Sum Sq	Mean Sq	F value	Pr(>F)	Column2
ER_status	1	109125	109125	354.086	< 2.2e-16	***
BRCA_status	2	6952	3476	11.2783	1.478e-05	***
HRD	1	3476	3476	11.2796	0.0008206	***
BRCA_status:HRD	2	922	461	1.4952	0.224836
Residuals	801	246859	308

## Sheet: Table S4
Table S4. The 228-gene HRD signature with centroid templates for each group developed using the TCGA-BRCA training cohort
Gene	HRD	HR_proficient	BRCA1	BRCA2	HRD_BRCApos	HR_BRCA_proficient
MXRA8	-0.487028	0.0592073	-0.748524	0.195632	-0.449775	0.0621785
PRKCZ	-0.0115655	0.001406	0.215843	0.0605396	-0.544929	0.00330436
MEGF6	-0.378648	0.0460317	-0.26418	-0.366168	-0.552015	0.0534905
FBXO2	0.159565	-0.019398	0.375411	-0.10671	0.158029	-0.0282855
UBXN10	-0.871948	0.106001	-1.26662	0.00209008	-0.735753	0.116776
SYTL1	-0.558308	0.0678728	-0.475049	-0.0628925	-0.864234	0.0686215
CITED4	0.323449	-0.0393212	0.390159	0.15739	0.235455	-0.0423239
C1orf210	0.245018	-0.0297865	0.224143	0.0413663	0.224323	-0.0258378
GPX7	0.770719	-0.0936952	0.794055	0.509961	0.76867	-0.104381
GBP4	0.316522	-0.0384792	0.205379	0.0704835	0.271084	-0.0274109
VAV3	-0.618476	0.0751873	-0.789631	-0.0236215	-0.986529	0.0938476
MLLT11	0.704958	-0.0857008	0.591712	0.284538	0.860735	-0.0851104
ATP1A4	-0.770039	0.0936126	-1.01544	-0.349656	-0.681237	0.110475
KLHDC9	-0.485672	0.0590425	-1.08958	0.11863	-0.152532	0.077714
RABGAP1L	-0.0853454	0.0103753	-0.354044	0.0541027	-0.0790472	0.0257825
FMOD	-0.521105	0.06335	-0.572461	-0.282185	-0.662325	0.0761159
RAB29	0.449673	-0.0546661	0.161563	0.710474	0.0766614	-0.0413031
ZBTB18	-0.479082	0.0582413	-0.232948	-0.625278	-0.686449	0.0662845
SH3YL1	-0.0693885	0.00843546	-0.208314	-0.0843048	0.0091974	0.017471
ATP6V1E2	0.78866	-0.0958763	0.878121	0.222252	0.809551	-0.100879
UBE2E3	0.84798	-0.103088	0.917811	0.412468	0.675809	-0.105813
FRZB	-0.363166	0.0441496	-0.585664	0.225935	-0.580006	0.0545603
PPIL3	0.153026	-0.0186032	0.128399	0.377235	-0.238168	-0.0143011
PECR	0.26387	-0.0320783	0.0087958	0.471316	0.146835	-0.0241538
TMEM198	-0.0621181	0.00755161	-0.174813	-0.161042	0.376127	0.00407181
STK11IP	-0.163867	0.0199211	-0.25013	-0.167504	-0.238098	0.032988
IRS1	-0.478465	0.0581664	-0.669828	-0.133949	-0.48281	0.0704657
KIF1A	0.364763	-0.0443438	1.013	-0.159636	-0.0672966	-0.0624116
NUP210	0.552139	-0.0671227	0.662556	0.186964	0.432794	-0.0700699
ALS2CL	-0.209565	0.0254766	0.12345	-0.329974	-0.612252	0.0272175
IP6K2	-0.337033	0.0409726	-0.361294	-0.514565	-0.265365	0.055038
DALRD3	-0.728558	0.0885698	-0.985169	-0.485302	-0.581447	0.109718
APEH	-0.393346	0.0478185	-0.564054	-0.443563	-0.291232	0.0675411
CACNA1D	-0.647039	0.0786596	-0.799738	-0.323085	-0.612514	0.0917179
FHIT	-0.482167	0.0586164	-0.614016	-0.265416	-0.510065	0.0725946
MTRNR2L12	0.0247609	-0.00301015	-0.0624796	0.470987	0.164337	-0.0198083
COPG1	0.489316	-0.0594854	0.331224	0.170952	0.658217	-0.0548037
DHX36	0.62968	-0.0765493	0.456749	0.421551	0.589741	-0.0705426
USP13	0.616163	-0.0749061	0.644053	0.137345	0.842898	-0.082498
MAGEF1	0.568749	-0.069142	0.590297	0.265414	0.669878	-0.0770159
SENP2	0.384642	-0.0467604	0.179527	0.281268	0.511609	-0.0427818
ZNF718	-0.214077	0.026025	-0.160154	-0.0696217	-0.568005	0.0355116
AREG	-0.0929658	0.0113017	-0.424934	0.469814	-0.093916	0.0154922
SLC7A11	0.473416	-0.0575525	0.768437	-0.00566644	0.229358	-0.0624157
MAP9	-0.239391	0.0291025	-0.537228	-0.174903	0.0215752	0.0435195
SORBS2	-0.190064	0.0231058	0.114595	-0.264851	-0.532382	0.0223178
FRG1	-0.27693	0.033666	-0.472433	-0.0220455	-0.321199	0.046206
NADK2	-0.121417	0.0147605	-0.298814	-0.37455	0.0314045	0.0340246
FAM174A	-0.655598	0.0797002	-1.02645	-0.0843018	-0.596419	0.0979147
DTWD2	-0.581979	0.0707504	-0.894814	-0.111744	-0.647929	0.091688
PCDHB4	-0.10758	0.0130784	-0.549142	0.622287	-0.101443	0.0186852
PCDH1	-0.363099	0.0441414	-0.860837	0.267283	-0.361389	0.0639626
THOC3	0.0626209	-0.00761273	0.243904	-0.408192	-0.0445726	0.000132036
SIMC1	0.193954	-0.0235788	0.527478	-0.164988	-0.209046	-0.0227557
F12	-0.0709388	0.00862393	0.394491	-0.671317	-0.299237	0.00928524
FAM135A	0.780346	-0.0948656	0.803091	0.46389	0.77462	-0.103487
OGFRL1	0.629232	-0.0764949	0.71656	0.188429	0.688414	-0.0836465
CD109	0.499325	-0.0607023	0.55487	0.336933	0.408698	-0.0673095
RRAGD	0.559986	-0.0680767	1.01901	0.307929	-0.0105068	-0.0827986
WASF1	0.570374	-0.0693395	0.516333	0.236419	0.795089	-0.0754916
ACAT2	0.55849	-0.0678949	0.830324	0.314356	-0.00479054	-0.0700262
SNX10	0.272824	-0.0331668	0.236172	0.197833	0.480165	-0.0423807
SCRN1	0.459652	-0.0558793	0.32987	0.569696	0.473722	-0.0628665
NCF1	0.199916	-0.0243036	0.452097	-0.00542702	0.0032006	-0.0316254
TMEM120A	-0.136947	0.0166484	-0.285115	-0.422236	0.0119423	0.0356204
AZGP1	-0.428936	0.0521452	-0.906373	0.0354219	-0.0474654	0.0640318
SMKR1	0.390747	-0.0475025	0.498656	0.260135	0.31972	-0.0570545
PODXL	0.397883	-0.0483701	0.138711	0.285687	0.618847	-0.0441705
AKR1B1	0.590155	-0.0717443	0.468127	0.216007	0.72283	-0.0685818
TMEM139	0.443302	-0.0538916	0.404445	0.296847	0.583088	-0.0618725
SPIDR	-0.0794764	0.00966184	-0.147569	-0.235858	-0.154438	0.0252115
TPD52	0.235909	-0.0286792	-0.163702	0.436544	0.515579	-0.0247711
CA13	0.678291	-0.0824589	0.640536	0.289785	0.752396	-0.0846096
ATP6V1C1	0.39612	-0.0481557	0.0707765	0.568423	0.379696	-0.041065
BAALC	0.260451	-0.0316627	0.136541	0.532411	0.240678	-0.0390132
AARD	0.541484	-0.0658275	0.683507	0.406028	0.25418	-0.0730795
EXT1	0.691614	-0.0840786	0.617836	0.572703	0.337267	-0.0779834
SAMD12	-0.0205239	0.00249506	-0.400755	0.516638	-0.148158	0.0140788
MAL2	0.386468	-0.0469823	0.105914	0.406926	0.388747	-0.037725
TAF2	0.691837	-0.0841056	0.545833	0.658007	0.372135	-0.0775088
MTBP	0.87927	-0.106892	0.895622	0.609815	0.56585	-0.107584
ZHX1	0.50567	-0.0614736	0.486489	0.527071	0.1105	-0.0583987
FBXO32	0.561093	-0.0682113	0.724744	0.073809	0.526583	-0.0736944
SQLE	0.787591	-0.0957464	0.643962	0.672439	0.636039	-0.0949895
LRRC6	-0.711119	0.0864497	-1.03382	-0.0671285	-0.684337	0.101125
VLDLR	0.283879	-0.0345107	0.533062	-0.583502	0.179802	-0.0220178
SIGMAR1	0.613452	-0.0745765	0.612111	0.334761	0.593943	-0.0782951
ALDH1B1	0.532047	-0.0646802	0.809163	0.259694	0.040354	-0.0681796
CKS2	0.750055	-0.0911831	1.05866	0.168535	0.330842	-0.0932691
SYK	0.409018	-0.0497237	0.484844	0.690921	-0.231488	-0.0515006
PHYHD1	-0.834824	0.101488	-0.821898	-0.441167	-0.805855	0.10513
PTGES	0.198108	-0.0240838	-0.0178275	0.39073	0.219971	-0.0220027
BET1L	-0.344923	0.0419319	-0.41157	-0.490635	-0.324784	0.0599157
RIC8A	-0.2562	0.0311459	-0.300161	-0.404964	-0.313389	0.0484055
SIRT3	-0.58539	0.0711651	-0.699833	-0.433307	-0.656444	0.09058
RNH1	-0.348367	0.0423505	-0.421896	-0.38635	-0.450162	0.061443
LRRC56	-0.757876	0.0921339	-0.870737	-0.335142	-0.781534	0.103592
IRF7	-0.487435	0.0592569	-0.443791	-0.5118	-0.532784	0.0709014
PNPLA2	-0.60176	0.0731551	-0.848699	-0.275496	-0.588807	0.0924373
CRACR2B	-0.655407	0.0796769	-0.589512	-0.552365	-0.824535	0.0937756
ASCL2	-0.255858	0.0311043	-0.168703	-0.275129	-0.51003	0.0417287
TSSC4	-0.190466	0.0231547	-0.20811	-0.181892	-0.344082	0.0346239
PPFIBP2	-0.169733	0.0206343	-0.342584	-0.078006	-0.112485	0.0312821
CTR9	-0.323433	0.0393194	-0.582973	-0.0156287	-0.413707	0.0572373
CD44	0.327865	-0.0398581	0.325098	0.0743557	0.429555	-0.0419895
TCN1	-0.512756	0.062335	-0.588631	-0.324878	-0.369071	0.0677097
FADS2	0.59124	-0.0718762	0.619104	0.419026	0.539211	-0.0799101
ME3	-0.441451	0.0536666	-0.310317	-0.68847	-0.328768	0.0604982
DCUN1D5	0.0346533	-0.00421276	0.0692659	-0.476616	0.115875	0.00887731
CLMP	0.586461	-0.0712953	0.632325	0.262056	0.291184	-0.0654167
SPA17	-0.563498	0.0685036	-0.775593	-0.217695	-0.569108	0.0843588
TMEM218	-0.410821	0.0499429	-0.541329	-0.0319614	-0.739724	0.0673518
FOXRED1	-0.0524275	0.00637354	0.139077	-0.367886	-0.351559	0.0176388
GLB1L2	-0.042657	0.00518576	0.220278	-0.169704	-0.304773	0.0026159
ANKRD30A	-0.822925	0.100042	-1.12252	-0.461528	-0.610036	0.119535
PDCD4	-0.488994	0.0594463	-0.614484	-0.0478425	-0.674759	0.0706139
TACC2	-0.124223	0.0151017	-0.142504	-0.446034	0.0152529	0.0263977
TEAD4	0.659352	-0.0801565	0.988883	-0.0882282	0.470178	-0.0839037
LAG3	0.340752	-0.0414248	0.603782	-0.367097	0.360805	-0.0421099
ZNF605	-0.242733	0.0295087	-0.441547	-0.0220956	-0.429688	0.0481724
ZNF10	-0.370162	0.0450001	-0.280927	-0.347855	-0.487171	0.0514989
BRCA2	0.178224	-0.0216664	0.846237	-1.30594	0.147529	-0.0152475
N4BP2L2	-0.320284	0.0389365	-0.263371	-0.849831	-0.109457	0.0549989
EXOSC8	0.0466226	-0.00566784	0.266259	-0.593489	-0.0189814	0.004645
COG3	-0.256593	0.0311937	-0.324053	-0.472738	-0.14854	0.046385
PHF11	-0.356716	0.0433655	-0.280655	-0.797317	-0.174459	0.0566867
EBPL	-0.118648	0.0144239	0.0866178	-0.686187	-0.0777049	0.0230107
IPO5	0.688484	-0.083698	0.734393	0.690972	0.462894	-0.0954453
TEX30	0.951001	-0.115612	1.06148	0.592232	0.676232	-0.12275
IRS2	0.364365	-0.0442953	0.576825	0.142481	0.338652	-0.0587784
CARS2	0.483627	-0.0587939	0.691848	0.300064	0.227769	-0.0686243
ING1	0.415188	-0.0504738	0.492378	0.35726	0.292469	-0.0592747
TFDP1	0.958257	-0.116494	1.13995	0.672903	0.643332	-0.130074
GSC	-0.597817	0.0726758	-0.330226	-0.465721	-0.773774	0.0703573
SLC25A29	-0.468999	0.0570156	-0.536253	-0.569859	-0.3005	0.0707529
JAG2	0.20528	-0.0249557	0.229423	0.392903	0.048745	-0.0329081
RASL12	0.380185	-0.0462186	0.461663	0.401869	0.170209	-0.0541637
LARP6	0.656816	-0.0798482	0.981134	0.0860888	0.527018	-0.0921618
ZNF592	0.491146	-0.0597079	0.52769	0.040922	0.535371	-0.0589553
AEN	0.702128	-0.0853567	0.773668	0.145483	0.719	-0.0871814
ACAN	0.393838	-0.0478783	1.01176	-0.0680333	-0.0264442	-0.067368
HAPLN3	0.983679	-0.119585	1.41828	0.0873066	0.787871	-0.132802
MFGE8	1.01735	-0.123677	1.40816	0.382864	0.783063	-0.143162
FANCI	0.879288	-0.106894	1.01673	0.364515	0.733872	-0.113136
POLG	0.627126	-0.0762389	0.745668	0.0767351	0.634191	-0.0793707
ANPEP	0.333842	-0.0405847	0.34582	0.317422	0.292974	-0.0474974
ARPIN	0.156291	-0.0190001	0.125286	0.0481887	0.322242	-0.0228922
GDPGP1	0.345549	-0.0420079	0.326266	0.330833	0.32399	-0.0478175
NGRN	0.413651	-0.050287	0.433847	0.108935	0.475159	-0.0526702
HDDC3	0.245144	-0.0298018	0.122184	0.214753	0.407664	-0.0322692
UNC45A	0.512863	-0.062348	0.460167	0.210889	0.660799	-0.0654667
RCCD1	0.948694	-0.115331	1.22122	0.117573	0.896269	-0.12426
PRC1	0.891768	-0.108411	1.22073	0.206142	0.651698	-0.118286
ASB7	0.504231	-0.0612987	0.399731	0.376411	0.581019	-0.0644925
SNRPA1	0.873731	-0.106218	1.09575	0.425731	0.637973	-0.117358
IL32	0.502227	-0.0610551	0.543449	-0.109606	0.634957	-0.058121
BOLA2B	-0.0570592	0.00693661	-0.463255	0.0275017	0.498425	0.0124675
IRX6	0.438511	-0.0533092	0.875449	-0.0267267	-0.179034	-0.0535697
MT1G	0.360424	-0.0438163	0.847982	-0.182248	0.063296	-0.0549484
PLEKHG4	0.536011	-0.0651621	0.544853	0.543491	0.290247	-0.0699617
C16orf95	0.563493	-0.068503	1.04404	-0.49223	0.404066	-0.0698721
GALNS	0.755109	-0.0917975	0.968128	-0.0410079	0.548711	-0.0872362
CBFA2T3	-0.767501	0.093304	-0.551472	-0.440577	-0.852717	0.087924
CPNE7	0.0738591	-0.00897895	0.207934	0.184342	-0.0924742	-0.0180826
YWHAE	-0.00671808	0.000816708	0.151043	-0.321006	-0.303637	0.0131898
INPP5K	-0.271893	0.0330537	-0.257105	-0.198834	-0.486643	0.0441337
GABARAP	-0.108116	0.0131435	0.166854	-0.345303	-0.439675	0.0181858
KDM6B	-0.332134	0.0403771	-0.505422	-0.34978	-0.237234	0.0578017
ZSWIM7	-0.343373	0.0417433	-0.393071	-0.0742232	-0.651142	0.0551892
TTC19	-0.329045	0.0400016	-0.304593	-0.0507344	-0.785047	0.0531876
LYRM9	-0.644598	0.0783629	-0.980044	-0.206267	-0.428989	0.0929287
UNC119	-0.120389	0.0146356	-0.472093	0.0498541	-0.0669541	0.0337639
NEK8	-0.508612	0.0618313	-0.693597	-0.208267	-0.387776	0.0713441
TRAF4	0.0692011	-0.00841268	-0.27424	0.0978616	0.166276	0.00917792
PGAP3	-0.516253	0.0627602	-0.835131	-0.0139008	-0.447598	0.0761484
JUP	0.152389	-0.0185258	-0.252599	0.532493	0.237577	-0.0116039
ACLY	0.236469	-0.0287472	-0.19573	0.669294	0.25012	-0.0212792
NKIRAS2	0.436535	-0.053069	-0.000725629	0.856081	0.486966	-0.0510871
BRCA1	-0.412496	0.0501466	-1.48327	0.526298	0.283661	0.0731968
TMUB2	0.248395	-0.0301971	-0.132185	0.652081	0.220732	-0.0239619
EFTUD2	0.508029	-0.0617604	0.0693259	0.691967	0.493464	-0.0499992
FMNL1	0.135513	-0.0164741	-0.0244295	0.406097	0.153493	-0.0195935
PRR15L	-0.588397	0.0715306	-1.02184	0.210745	-0.613108	0.0869924
DCAF7	0.509957	-0.0619948	0.318333	0.549949	0.474273	-0.0613264
TACO1	0.548891	-0.066728	0.328164	0.617564	0.463643	-0.0641858
LRRC37A3	0.0922712	-0.0112173	-0.175877	0.398057	0.165299	-0.00911441
SLC39A11	0.138168	-0.0167969	-0.452159	0.724503	0.0702075	0.00145506
ARMC7	0.335775	-0.0408198	-0.0856716	0.676955	0.322813	-0.0320583
MIF4GD	0.247734	-0.0301166	-0.225518	0.643569	0.336933	-0.0215158
WBP2	0.493119	-0.0599478	0.192134	0.607824	0.481186	-0.0549417
EVPL	0.482936	-0.0587099	0.486074	0.692162	0.0855598	-0.063706
SEC14L1	0.461093	-0.0560545	0.103576	0.779595	0.301736	-0.0484377
TK1	0.78749	-0.095734	0.903188	0.483163	0.514151	-0.101324
SOCS3	0.23529	-0.0286038	0.205696	0.0673343	0.440675	-0.0337706
CANT1	0.281605	-0.0342344	-0.243976	0.789243	0.217574	-0.0212232
CARD14	0.327322	-0.0397921	-0.039583	0.377971	0.423813	-0.0277525
RPTOR	0.572759	-0.0696295	0.164238	0.737053	0.624601	-0.0633662
ALYREF	0.994862	-0.120944	1.07189	0.646987	0.688291	-0.126025
FOXK2	0.884374	-0.107512	0.709747	0.769676	0.692823	-0.105468
FN3KRP	0.613309	-0.0745591	0.444476	0.666041	0.448472	-0.0736121
FN3K	0.417235	-0.0507227	0.0639831	0.644012	0.361038	-0.0427562
TMEM241	0.279327	-0.0339574	-0.0381469	0.341802	0.356922	-0.0239291
MOCOS	0.757186	-0.0920501	0.74513	0.140213	0.764105	-0.0866966
NFATC1	0.296492	-0.0360441	0.879191	-0.30539	-0.298017	-0.0386913
C20orf96	-0.546584	0.0664475	-0.773904	-0.257244	-0.512551	0.0835926
RBCK1	-0.420601	0.0511319	-0.57161	-0.410389	-0.374434	0.0699759
FAM110A	-0.322399	0.0391936	-0.512691	0.0347555	-0.479291	0.0528865
SLC4A11	0.0453384	-0.00551173	0.232861	-0.233611	-0.20298	0.000290786
DZANK1	-0.324912	0.0394992	-0.70279	-0.163836	-0.0239596	0.0564444
CD40	0.191817	-0.0233189	0.0795363	-0.0185245	0.581073	-0.0269984
SLC25A23	0.37356	-0.0454131	0.10628	0.428875	0.334192	-0.0365092
LRRC8E	0.18439	-0.022416	-0.128901	0.53862	0.115479	-0.0158644
FXYD5	0.383111	-0.0465743	0.763731	-0.17727	0.106669	-0.0508801
SYNE4	-0.513883	0.062472	-0.72264	-0.54546	-0.121108	0.0760665
BCKDHA	-0.0962659	0.0117029	-0.0118134	-0.364217	-0.387655	0.029457
CNFN	-0.247336	0.0300683	-0.0293274	-0.487762	-0.361251	0.0343842
CXCL17	-0.367886	0.0447234	-0.53373	-0.487133	0.0559328	0.0538544
PVR	0.840123	-0.102133	0.988136	0.204141	0.78609	-0.107012
ZNF583	-0.444175	0.0539977	-0.596323	-0.058357	-0.614114	0.0674314
ZNF419	-0.072	0.00875295	-0.32629	-0.338668	0.186119	0.0286946
TMEM191B	0.162504	-0.0197554	0.204501	0.551188	-0.181134	-0.028434
TOP3B	0.393689	-0.0478602	0.319737	0.491586	0.220382	-0.0495354
PRAME	0.799297	-0.0971695	0.953914	0.659821	0.523335	-0.111958
PLA2G6	-0.274938	0.0334239	-0.148323	-0.694083	-0.148642	0.0424911
NPTXR	-0.185713	0.0225769	0.132902	-0.228875	-0.571658	0.0211594
ODF3B	-0.200078	0.0243232	0.19422	-0.931583	-0.174819	0.0285049
PCP4	-0.0429664	0.00522336	0.266885	-0.309504	-0.424762	0.00923865
RSPH1	-0.886757	0.107802	-1.14845	-0.33654	-0.703765	0.120164

## Sheet: Table S5
Table S5. The reduced 26-gene HRD signature with importance values calculated using a graph attention network
Gene	Importance_HRproficient	Importance_HRD	Predictive
BCKDHA	0.0013985	1	HRD
FN3K	0.0016109	0.999786	HRD
CACNA1D	0.0050989	0.995807	HRD
FXYD5	8.85426e-05	0.991041	HRD
NPTXR	0.00651421	0.933756	HRD
CANT1	0.0659741	0.817028	HRD
STK11IP	8.37785e-08	0.80874	HRD
USP13	0.0123378	0.804948	HRD
CRACR2B	0.00294914	0.787142	HRD
MIF4GD	0	0.770519	HRD
TMUB2	0	0.744254	HRD
IL32	5.6834e-07	0.732043	HRD
POLG	0.00621151	0.72617	HRD
PRR15L	0.000245632	0.723918	HRD
ZNF583	0	0.704058	HRD
PTGES	1	0.000427122	HR-proficient
ZNF718	0.991958	1.07803e-05	HR-proficient
IP6K2	0.986158	0.00697668	HR-proficient
C16orf95	0.96581	0.00304402	HR-proficient
NUP210	0.916594	0.0194966	HR-proficient
DTWD2	0.879375	0.00363655	HR-proficient
EXT1	0.874452	1.00584e-05	HR-proficient
SPA17	0.832746	0.00862124	HR-proficient
ASCL2	0.828851	0.0106963	HR-proficient
GSC	0.792802	0.00633536	HR-proficient
TSSC4	0.713251	0.00639889	HR-proficient

## Sheet: Table S6
Table S6. HRD scores and PRISM values of PARP inhibitor sensitivity for 26 breast cancer cell lines obtained from the Cancer Cell Line Encyclopaedia
ModelID	CellLine	HRD_score	OLAPARIB	TALAZOPARIB	NIRAPARIB	RUCAPARIB
ACH-000019	MCF7	0.30848	-0.797929	-0.0235784	0.148739	0.306764
ACH-000097	ZR-75-1	0.241552	-0.187433	-0.887602	-0.294294	-0.256895
ACH-000117	EFM-192A	0.254499	0.40078	0.51116	0.407931	0.362635
ACH-000147	T-47D	0.121484	-0.169727	-1.31961	-0.0847904	0.482255
ACH-000212	CAL-120	0.576	-0.170584	0.568778	0.0766304	-0.676282
ACH-000223	HCC1937	0.554144	0.877093	0.806382	0.688014	-0.107405
ACH-000276	HCC38	0.837489	0.241112	-0.645883	-1.02185	NA
ACH-000277	HCC1419	-0.0335979	1.18807	0.305949	0.656047	0.351747
ACH-000288	BT-549	0.723114	0.348175	-2.08153	-0.0540216	-0.466699
ACH-000330	EFM-19	0.324444	-0.306832	-1.94078	-0.498919	0.360583
ACH-000352	HCC1428	0.451387	0.245063	-0.56823	-0.178631	-0.312603
ACH-000374	HCC1143	0.768941	0.249491	-1.12283	-0.463954	-1.3233
ACH-000573	MDA-MB-436	0.797483	-1.66069	-1.74146	-0.535319	-1.72228
ACH-000624	HCC1806	0.568148	0.0326832	-1.04938	-0.399757	-0.639401
ACH-000643	HDQ-P1	0.562507	0.664378	-0.0858804	0.60226	0.343358
ACH-000699	HCC1395	0.831672	-0.306209	-1.59403	0.0327451	-0.875911
ACH-000711	JIMT-1	0.531962	0.355926	-1.79109	-0.135485	0.167153
ACH-000721	HMC-1-8	0.608614	0.0681614	-1.38595	-0.209912	0.363162
ACH-000759	MDA-MB-175-VII	-0.0321752	0.873646	0.415447	0.738991	0.400556
ACH-000768	MDA-MB-231	0.585554	0.729448	0.165591	-0.0538597	-0.286676
ACH-000783	CAMA-1	0.133422	0.386449	-1.31609	0.0792633	0.124612
ACH-000849	MDA-MB-468	0.526325	-1.33387	-0.697135	-1.11625	-0.460654
ACH-000856	CAL-51	0.646956	-0.361786	-1.15276	-1.20769	-0.0111829
ACH-000859	HCC1954	0.424894	0.383068	-0.404977	0.422912	0.361447
ACH-000927	BT-474	0.0388148	0.428037	0.322178	0.50359	-1.11249
ACH-000934	MDA-MB-361	0.241799	0.242293	-0.922902	-1.51643	-0.521196
